# Supplementary material for: Phosphodiesterase 2A inhibition corrects the aberrant behavioral traits observed in genetic and environmental preclinical models of Autism Spectrum Disorder
Source: Transl Psychiatry. 2022 Mar 25;12:119. doi: 10.1038/s41398-022-01885-2 (PMC8956682; doi:10.1038/s41398-022-01885-2)
Supplement: Supplementary file 3 — Supplementary Table 1 [file 41398_2022_1885_MOESM3_ESM.xlsx]

## Sheet: 2022-01-20_11-50-57_Results
Supplementary Table 1: Measures of PDE2A expression by immunofluorescence in cortex of SAL-treated rats
Image	Label	Area	Mean
201992	Rat_Brain_SAL15.3_PDE2_Cx_Merge_2.oif	352.2534594726568	780.5277777777778
201992	Rat_Brain_SAL15.3_PDE2_Cx_Merge_2.oif	475.1645106336813	838.570809248555
201992	Rat_Brain_SAL15.3_PDE2_Cx_Merge_2.oif	92.6982788085939	727.3962962962963
201992	Rat_Brain_SAL15.3_PDE2_Cx_Merge_2.oif	162.90864183214	726.9610115911486
201992	Rat_Brain_SAL15.3_PDE2_Cx_Merge_2.oif	380.062943115235	785.2294489611563
201992	Rat_Brain_SAL15.3_PDE2_Cx_Merge_2.oif	68.83705518934472	617.9401496259352
201992	Rat_Brain_SAL15.3_PDE2_Cx_Merge_2.oif	352.76844991048233	686.8525547445255
201992	Rat_Brain_SAL15.3_PDE2_Cx_Merge_2.oif	243.93380405002208	639.249824067558
201992	Rat_Brain_SAL15.3_PDE2_Cx_Merge_2.oif	481.00106892903716	837.608493932905
201992	Rat_Brain_SAL15.3_PDE2_Cx_Merge_2.oif	325.4739567057297	639.7600210970464
201992	Rat_Brain_SAL15.3_PDE2_Cx_Merge_2.oif	79.4801909044055	887.7170626349892
201992	Rat_Brain_SAL15.3_PDE2_Cx_Merge_2.oif	109.17797281901059	768.9952830188679
201992	Rat_Brain_SAL15.3_PDE2_Cx_Merge_2.oif	341.26699679904567	848.6232394366198
201992	Rat_Brain_SAL15.3_PDE2_Cx_Merge_2.oif	336.4604193793408	749.1239795918367
201992	Rat_Brain_SAL15.3_PDE2_Cx_Merge_2.oif	105.05804931640641	665.6192810457517
201992	Rat_Brain_SAL15.3_PDE2_Cx_Merge_2.oif	371.65143263075146	687.8572748267899
201992	Rat_Brain_SAL15.3_PDE2_Cx_Merge_2.oif	389.5044344753695	643.5116791538122
201992	Rat_Brain_SAL15.3_PDE2_Cx_Merge_2.oif	15.449713134765648	559.2444444444444
201992	Rat_Brain_SAL15.3_PDE2_Cx_Merge_2.oif	142.99567823621985	810.6890756302521
201992	Rat_Brain_SAL15.3_PDE2_Cx_Merge_2.oif	464.6930383978957	831.1233838197267
201992	Rat_Brain_SAL15.3_PDE2_Cx_Merge_2.oif	375.59969265408046	692.8633455210238
201992	Rat_Brain_SAL15.3_PDE2_Cx_Merge_2.oif	331.1388515218104	934.5821669258684
201992	Rat_Brain_SAL15.3_PDE2_Cx_Merge_2.oif	158.10206441243514	709.4060803474484
201992	Rat_Brain_SAL15.3_PDE2_Cx_Merge_2.oif	101.62477973090294	692.1621621621622
201992	Rat_Brain_SAL15.3_PDE2_Cx_Merge_2.oif	192.43476026746993	700.3282783229259
201992	Rat_Brain_SAL15.3_PDE2_Cx_Merge_2.oif	133.72585035536045	694.3953786906291
201992	Rat_Brain_SAL15.3_PDE2_Cx_Merge_2.oif	424.8671112060553	815.7414141414141
201992	Rat_Brain_SAL15.3_PDE2_Cx_Merge_2.oif	338.0053906928174	808.1731843575419
201992	Rat_Brain_SAL15.3_PDE2_Cx_Merge_2.oif	123.25437811957484	759.7381615598886
201992	Rat_Brain_SAL15.3_PDE2_Cx_Merge_2.oif	466.23800971137223	697.9731222385861
201992	Rat_Brain_SAL15.3_PDE2_Cx_Merge_2.oif	212.3477238633901	682.1754244139046
201992	Rat_Brain_SAL15.3_PDE2_Cx_Merge_2.oif	62.48550645616329	628.5274725274726
201992	Rat_Brain_SAL15.3_PDE2_Cx_Merge_2.oif	459.5431340196405	706.2685842360852
201992	Rat_Brain_SAL15.3_PDE2_Cx_Merge_2.oif	343.49862202962294	728.3613193403298
201992	Rat_Brain_SAL15.3_PDE2_Cx_Merge_2.oif	302.127723524306	659.1380681818182
201992	Rat_Brain_SAL15.3_PDE2_Cx_Merge_2.oif	315.8608018663199	806.0293478260869
201992	Rat_Brain_SAL15.3_PDE2_Cx_Merge_2.oif	157.24374701605927	539.4454148471616
201992	Rat_Brain_SAL15.3_PDE2_Cx_Merge_2.oif	162.56531487358964	855.2629355860612
201992	Rat_Brain_SAL15.3_PDE2_Cx_Merge_2.oif	470.0146062554261	825.3235938641344
201992	Rat_Brain_SAL15.3_PDE2_Cx_Merge_2.oif	377.6596544053825	767.1427272727273
201992	Rat_Brain_SAL15.3_PDE2_Cx_Merge_2.oif	383.6678761800136	812.0219239373602
201992	Rat_Brain_SAL15.3_PDE2_Cx_Merge_2.oif	256.46523803710977	466.58500669344045
201992	Rat_Brain_SAL15.3_PDE2_Cx_Merge_2.oif	12.874760945638041	640.5733333333334
201992	Rat_Brain_SAL15.3_PDE2_Cx_Merge_2.oif	430.3603425428609	670.252094136418
201992	Rat_Brain_SAL15.3_PDE2_Cx_Merge_2.oif	303.3293678792322	743.3027730616865
201992	Rat_Brain_SAL15.3_PDE2_Cx_Merge_2.oif	487.86760810004415	801.1910626319493
201992	Rat_Brain_SAL15.3_PDE2_Cx_Merge_2.oif	226.25246568467918	634.2427921092565
201992	Rat_Brain_SAL15.3_PDE2_Cx_Merge_2.oif	189.8598080783423	652.6464737793851
201992	Rat_Brain_SAL15.3_PDE2_Cx_Merge_2.oif	349.3351803249788	761.8103194103194
201992	Rat_Brain_SAL15.3_PDE2_Cx_Merge_2.oif	308.6509357367626	665.6401557285873
201992	Rat_Brain_SAL15.3_PDE2_Cx_Merge_2.oif	162.73697835286484	693.506329113924
201992	Rat_Brain_SAL15.3_PDE2_Cx_Merge_2.oif	1553.5544874403236	810.5931491712707
201992	Rat_Brain_SAL15.3_PDE2_Cx_Merge_2.oif	190.88978895399333	769.0413669064748
201992	Rat_Brain_SAL15.3_PDE2_Cx_Merge_2.oif	402.7225223795579	758.8989769820972
201992	Rat_Brain_SAL15.3_PDE2_Cx_Merge_2.oif	219.72925347222255	734.41875
201992	Rat_Brain_SAL15.3_PDE2_Cx_Merge_2.oif	313.972503594293	495.5604155276107
201992	Rat_Brain_SAL15.3_PDE2_Cx_Merge_2.oif	323.75732191297794	723.8117709437964
201992	Rat_Brain_SAL15.3_PDE2_Cx_Merge_2.oif	495.0774742296014	878.8342579750347
201992	Rat_Brain_SAL15.3_PDE2_Cx_Merge_2.oif	487.86760810004415	755.3430682617875
201992	Rat_Brain_SAL15.3_PDE2_Cx_Merge_2.oif	180.24665323893257	905.3885714285715
201992	Rat_Brain_SAL15.3_PDE2_Cx_Merge_2.oif	624.1684106445323	704.5753575357536
201992	Rat_Brain_SAL15.3_PDE2_Cx_Merge_2.oif	334.22879414876354	697.6024653312788
201992	Rat_Brain_SAL15.3_PDE2_Cx_Merge_2.oif	183.50825934516087	805.7745556594948
201992	Rat_Brain_SAL15.3_PDE2_Cx_Merge_2.oif	22.65957926432295	821.3939393939394
201992	Rat_Brain_SAL15.3_PDE2_Cx_Merge_2.oif	531.1268048773879	921.027149321267
201992	Rat_Brain_SAL15.3_PDE2_Cx_Merge_2.oif	223.67751349555158	745.9063699155794
201992	Rat_Brain_SAL15.3_PDE2_Cx_Merge_2.oif	246.85208319770004	860.8191933240612
201992	Rat_Brain_SAL15.3_PDE2_Cx_Merge_2.oif	272.42994160970096	744.7498424700693
201992	Rat_Brain_SAL15.3_PDE2_Cx_Merge_2.oif	138.70409125434048	732.8638613861386
201992	Rat_Brain_SAL15.3_PDE2_Cx_Merge_2.oif	209.25778123643695	705.0787530762921
201992	Rat_Brain_SAL15.3_PDE2_Cx_Merge_2.oif	16.651357489691865	321.97938144329896
201992	Rat_Brain_SAL15.3_PDE2_Cx_Merge_2.oif	178.87334540473117	741.7514395393474
201992	Rat_Brain_SAL15.3_PDE2_Cx_Merge_2.oif	132.69586947970942	528.9029754204398
201992	Rat_Brain_SAL15.3_PDE2_Cx_Merge_2.oif	1171.088255615236	750.7462620932278
201992	Rat_Brain_SAL15.3_PDE2_Cx_Merge_2.oif	331.48217848036074	764.1900569653029
201992	Rat_Brain_SAL15.3_PDE2_Cx_Merge_2.oif	194.32305853949683	644.2473498233215
201992	Rat_Brain_SAL15.3_PDE2_Cx_Merge_2.oif	295.94783827039976	755.8172853828306
201992	Rat_Brain_SAL15.3_PDE2_Cx_Merge_2.oif	526.4918909369583	828.5441799804369
201992	Rat_Brain_SAL15.3_PDE2_Cx_Merge_2.oif	145.7422939046226	818.0141342756184
201992	Rat_Brain_SAL15.3_PDE2_Cx_Merge_2.oif	541.9416040717239	729.3525498891353
201992	Rat_Brain_SAL15.3_PDE2_Cx_Merge_2.oif	656.6128082275401	756.2949019607843
201992	Rat_Brain_SAL15.3_PDE2_Cx_Merge_2.oif	17.33801140679256	660.1782178217821
201992	Rat_Brain_SAL15.3_PDE2_Cx_Merge_2.oif	451.30328701443216	689.0813997717763
201992	Rat_Brain_SAL15.3_PDE2_Cx_Merge_2.oif	277.06485555013063	647.7292441140024
201992	Rat_Brain_SAL15.3_PDE2_Cx_Merge_2.oif	250.28535278320354	704.1742112482854
201992	Rat_Brain_SAL15.3_PDE2_Cx_Merge_2.oif	477.56779934353375	670.8026599568656
201992	Rat_Brain_SAL15.3_PDE2_Cx_Merge_2.oif	415.76894680447117	585.0639966969446
201992	Rat_Brain_SAL15.3_PDE2_Cx_Merge_2.oif	42.91586981879347	843.432
201992	Rat_Brain_SAL15.3_PDE2_Cx_Merge_2.oif	522.8869578721797	735.2623112278397
201992	Rat_Brain_SAL15.3_PDE2_Cx_Merge_2.oif	136.81579298231358	843.6750313676287
201992	Rat_Brain_SAL15.3_PDE2_Cx_Merge_2.oif	341.610323757596	813.2517587939699
201992	Rat_Brain_SAL15.3_PDE2_Cx_Merge_2.oif	129.77759033203145	725.8095238095239
201992	Rat_Brain_SAL15.3_PDE2_Cx_Merge_2.oif	541.7699405924487	605.3466413181242
201992	Rat_Brain_SAL15.3_PDE2_Cx_Merge_2.oif	404.2674936930345	969.2484076433121
201992	Rat_Brain_SAL15.3_PDE2_Cx_Merge_2.oif	1675.435557725697	750.4818647540984
201992	Rat_Brain_SAL15.3_PDE2_Cx_Merge_2.oif	826.5596527099623	701.6693665628245
201992	Rat_Brain_SAL15.3_PDE2_Cx_Merge_2.oif	366.50152825249626	955.5700234192037
201992	Rat_Brain_SAL15.3_PDE2_Cx_Merge_2.oif	96.13154839409736	631.4714285714285
201992	Rat_Brain_SAL15.3_PDE2_Cx_Merge_2.oif	329.2505532497835	613.9290928050052
201992	Rat_Brain_SAL15.3_PDE2_Cx_Merge_2.oif	61.112198621961895	479.6741573033708
201992	Rat_Brain_SAL15.3_PDE2_Cx_Merge_2.oif	286.5063469102652	671.1390053924506
201992	Rat_Brain_SAL15.3_PDE2_Cx_Merge_2.oif	296.2911652289501	759.2780996523754
201992	Rat_Brain_SAL15.3_PDE2_Cx_Merge_2.oif	332.85548631456214	881.2444559051057
201992	Rat_Brain_SAL15.3_PDE2_Cx_Merge_2.oif	83.25678744845933	647.3835051546391
201992	Rat_Brain_SAL15.3_PDE2_Cx_Merge_2.oif	754.8043183729395	587.0836934273368
201992	Rat_Brain_SAL15.3_PDE2_Cx_Merge_2.oif	111.75292500813819	652.9846390168971
201992	Rat_Brain_SAL15.3_PDE2_Cx_Merge_2.oif	176.6417201741539	697.0242954324586
201992	Rat_Brain_SAL15.3_PDE2_Cx_Merge_2.oif	281.52810601128516	741.1548780487805
201992	Rat_Brain_SAL15.3_PDE2_Cx_Merge_2.oif	30.04110887315543	376.0342857142857
201992	Rat_Brain_SAL15.3_PDE2_Cx_Merge_2.oif	575.2443190511076	648.9823933154282
201992	Rat_Brain_SAL15.3_PDE2_Cx_Merge_2.oif	59.567227308485336	749.400576368876
201992	Rat_Brain_SAL15.3_PDE2_Cx_Merge_2.oif	258.3535363091367	435.1873754152824
201992	Rat_Brain_SAL15.3_PDE2_Cx_Merge_2.oif	491.644204644098	697.8079608938548
201992	Rat_Brain_SAL15.3_PDE2_Cx_Merge_2.oif	290.79793389214456	674.1340023612751
201992	Rat_Brain_SAL15.3_PDE2_Cx_Merge_2.oif	188.14317328559056	625.3558394160584
201992	Rat_Brain_SAL15.3_PDE2_Cx_Merge_2.oif	267.4517007107209	919.306161745828
201992	Rat_Brain_SAL15.3_PDE2_Cx_Merge_2.oif	130.97923468695765	650.559633027523
201992	Rat_Brain_SAL15.3_PDE2_Cx_Merge_2.oif	182.47827846950983	949.8607714016933
201992	Rat_Brain_SAL15.3_PDE2_Cx_Merge_2.oif	129.94925381130662	556.6697490092471
201992	Rat_Brain_SAL15.3_PDE2_Cx_Merge_2.oif	226.93911960177988	655.8767019667171
201992	Rat_Brain_SAL15.3_PDE2_Cx_Merge_2.oif	339.8936889648443	865.6484848484848
201992	Rat_Brain_SAL15.3_PDE2_Cx_Merge_2.oif	16.30803053114152	737.8842105263158
201992	Rat_Brain_SAL15.3_PDE2_Cx_Merge_2.oif	222.30420566135015	808.3644787644788
201992	Rat_Brain_SAL15.3_PDE2_Cx_Merge_2.oif	57.507265557183246	714.0029850746268
201993	Rat_Brain_SAL10.1_PDE2_Cx_Merge.oif	372.33808654785213	842.2544951590595
201993	Rat_Brain_SAL10.1_PDE2_Cx_Merge.oif	26.607839287651952	829.8838709677419
201993	Rat_Brain_SAL10.1_PDE2_Cx_Merge.oif	227.28244656033021	783.2333836858006
201993	Rat_Brain_SAL10.1_PDE2_Cx_Merge.oif	21.286271430121563	955.1290322580645
201993	Rat_Brain_SAL10.1_PDE2_Cx_Merge.oif	208.57112731933626	903.9127572016461
201993	Rat_Brain_SAL10.1_PDE2_Cx_Merge.oif	29.86944539388025	988.6091954022988
201993	Rat_Brain_SAL10.1_PDE2_Cx_Merge.oif	331.8255054389111	701.5680289705122
201993	Rat_Brain_SAL10.1_PDE2_Cx_Merge.oif	24.204550577799516	795.9007092198582
201993	Rat_Brain_SAL10.1_PDE2_Cx_Merge.oif	164.62527662489174	642.0093847758081
201993	Rat_Brain_SAL10.1_PDE2_Cx_Merge.oif	347.79020901150227	720.1974333662389
201993	Rat_Brain_SAL10.1_PDE2_Cx_Merge.oif	163.76695922851587	838.0545073375262
201993	Rat_Brain_SAL10.1_PDE2_Cx_Merge.oif	118.2761372205948	1024.5747460087082
201993	Rat_Brain_SAL10.1_PDE2_Cx_Merge.oif	372.68141350640246	877.2335329341317
201993	Rat_Brain_SAL10.1_PDE2_Cx_Merge.oif	415.9406102837463	643.278167560875
201993	Rat_Brain_SAL10.1_PDE2_Cx_Merge.oif	238.44057271321654	687.9488840892728
201993	Rat_Brain_SAL10.1_PDE2_Cx_Merge.oif	381.092923990886	777.6563063063063
201993	Rat_Brain_SAL10.1_PDE2_Cx_Merge.oif	435.8535738796665	719.1914139424971
201993	Rat_Brain_SAL10.1_PDE2_Cx_Merge.oif	168.05854621039524	862.6782431052094
201993	Rat_Brain_SAL10.1_PDE2_Cx_Merge.oif	210.28776211208802	1004.795918367347
201993	Rat_Brain_SAL10.1_PDE2_Cx_Merge.oif	49.2674185519749	600.8118466898954
201993	Rat_Brain_SAL10.1_PDE2_Cx_Merge.oif	120.67942593044724	828.0611664295875
201993	Rat_Brain_SAL10.1_PDE2_Cx_Merge.oif	344.70026638454914	662.949203187251
201993	Rat_Brain_SAL10.1_PDE2_Cx_Merge.oif	223.84917697482672	593.8780674846626
201993	Rat_Brain_SAL10.1_PDE2_Cx_Merge.oif	696.6103988986556	687.9093149334648
201993	Rat_Brain_SAL10.1_PDE2_Cx_Merge.oif	166.51357489691867	784.639175257732
201993	Rat_Brain_SAL10.1_PDE2_Cx_Merge.oif	193.9797315809465	596.8601769911504
201993	Rat_Brain_SAL10.1_PDE2_Cx_Merge.oif	665.0243187120235	782.6683014971605
201993	Rat_Brain_SAL10.1_PDE2_Cx_Merge.oif	509.4972064887161	605.0993935309973
201993	Rat_Brain_SAL10.1_PDE2_Cx_Merge.oif	118.96279113769549	586.0909090909091
201993	Rat_Brain_SAL10.1_PDE2_Cx_Merge.oif	127.5459651014542	625.7792732166891
201993	Rat_Brain_SAL10.1_PDE2_Cx_Merge.oif	819.5214500596801	683.9769585253456
201993	Rat_Brain_SAL10.1_PDE2_Cx_Merge.oif	235.52229356553858	687.6056851311953
201993	Rat_Brain_SAL10.1_PDE2_Cx_Merge.oif	367.35984564887207	670.5018691588785
201993	Rat_Brain_SAL10.1_PDE2_Cx_Merge.oif	190.546461995443	860.0540540540541
201993	Rat_Brain_SAL10.1_PDE2_Cx_Merge.oif	125.31433987087694	564.4356164383562
201993	Rat_Brain_SAL10.1_PDE2_Cx_Merge.oif	943.4624820963556	637.9299490538574
201993	Rat_Brain_SAL10.1_PDE2_Cx_Merge.oif	522.8869578721797	861.7189757058437
201993	Rat_Brain_SAL10.1_PDE2_Cx_Merge.oif	137.15911994086395	812.6533166458073
201993	Rat_Brain_SAL10.1_PDE2_Cx_Merge.oif	99.56481797960085	698.1672413793103
201993	Rat_Brain_SAL10.1_PDE2_Cx_Merge.oif	225.05082132975295	604.5423340961098
201993	Rat_Brain_SAL10.1_PDE2_Cx_Merge.oif	279.12481730143276	1065.1746617466174
201993	Rat_Brain_SAL10.1_PDE2_Cx_Merge.oif	396.88596408420204	734.2374567474048
201993	Rat_Brain_SAL10.1_PDE2_Cx_Merge.oif	294.231203477648	643.134772462077
201993	Rat_Brain_SAL10.1_PDE2_Cx_Merge.oif	259.72684414333804	929.6933245208196
201993	Rat_Brain_SAL10.1_PDE2_Cx_Merge.oif	205.8245116509335	535.9874895746456
201993	Rat_Brain_SAL10.1_PDE2_Cx_Merge.oif	80.51017178005655	921.3368869936035
201993	Rat_Brain_SAL10.1_PDE2_Cx_Merge.oif	129.60592685275628	520.994701986755
201993	Rat_Brain_SAL10.1_PDE2_Cx_Merge.oif	367.53150912814726	652.2410088743578
201993	Rat_Brain_SAL10.1_PDE2_Cx_Merge.oif	234.66397616916268	866.9063643013899
201993	Rat_Brain_SAL10.1_PDE2_Cx_Merge.oif	362.5532682291672	537.1060606060606
201993	Rat_Brain_SAL10.1_PDE2_Cx_Merge.oif	402.2075319417324	741.2445582586428
201993	Rat_Brain_SAL10.1_PDE2_Cx_Merge.oif	373.5397309027784	738.2982536764706
201993	Rat_Brain_SAL10.1_PDE2_Cx_Merge.oif	150.72053480360265	630.2198177676538
201993	Rat_Brain_SAL10.1_PDE2_Cx_Merge.oif	286.5063469102652	787.9748352306771
201993	Rat_Brain_SAL10.1_PDE2_Cx_Merge.oif	26.607839287651952	791.9935483870968
201993	Rat_Brain_SAL10.1_PDE2_Cx_Merge.oif	358.0900177680127	803.4765100671141
201993	Rat_Brain_SAL10.1_PDE2_Cx_Merge.oif	279.12481730143276	676.8093480934809
201993	Rat_Brain_SAL10.1_PDE2_Cx_Merge.oif	386.07116488986605	832.6509559804357
201993	Rat_Brain_SAL10.1_PDE2_Cx_Merge.oif	211.48940646701422	1163.8636363636363
201993	Rat_Brain_SAL10.1_PDE2_Cx_Merge.oif	277.40818250868097	796.707301980198
201993	Rat_Brain_SAL10.1_PDE2_Cx_Merge.oif	71.41200737847232	634.1201923076923
201993	Rat_Brain_SAL10.1_PDE2_Cx_Merge.oif	325.9889471435552	595.6492890995261
201993	Rat_Brain_SAL10.1_PDE2_Cx_Merge.oif	478.94110717773515	696.7752688172043
201993	Rat_Brain_SAL10.1_PDE2_Cx_Merge.oif	139.04741821289085	773.1259259259259
201993	Rat_Brain_SAL10.1_PDE2_Cx_Merge.oif	493.8758298746752	735.2123740006951
201993	Rat_Brain_SAL10.1_PDE2_Cx_Merge.oif	125.65766682942728	680.4508196721312
201993	Rat_Brain_SAL10.1_PDE2_Cx_Merge.oif	342.64030463324707	543.1753507014027
201993	Rat_Brain_SAL10.1_PDE2_Cx_Merge.oif	450.1016426595059	729.7227307398932
201993	Rat_Brain_SAL10.1_PDE2_Cx_Merge.oif	52.35736117892803	502.0032786885246
201993	Rat_Brain_SAL10.1_PDE2_Cx_Merge.oif	436.02523735894164	817.5354330708661
201993	Rat_Brain_SAL10.1_PDE2_Cx_Merge.oif	34.67602281358512	498.2722772277228
201993	Rat_Brain_SAL10.1_PDE2_Cx_Merge.oif	121.19441636827275	740.4320113314448
201993	Rat_Brain_SAL10.1_PDE2_Cx_Merge.oif	152.4371695963544	528.8063063063063
201993	Rat_Brain_SAL10.1_PDE2_Cx_Merge.oif	559.6229424370669	629.2242331288344
201993	Rat_Brain_SAL10.1_PDE2_Cx_Merge.oif	186.25487501356363	636.8847926267281
201993	Rat_Brain_SAL10.1_PDE2_Cx_Merge.oif	376.114683091906	606.5317206754906
201993	Rat_Brain_SAL10.1_PDE2_Cx_Merge.oif	243.59047709147174	700.6243833685694
201993	Rat_Brain_SAL10.1_PDE2_Cx_Merge.oif	429.50202514648504	643.7969624300559
201993	Rat_Brain_SAL10.1_PDE2_Cx_Merge.oif	317.4057731797965	725.6138453217956
201993	Rat_Brain_SAL10.1_PDE2_Cx_Merge.oif	144.36898607042124	616.2746730083235
201993	Rat_Brain_SAL10.1_PDE2_Cx_Merge.oif	298.0078000217019	790.8283410138249
201993	Rat_Brain_SAL10.1_PDE2_Cx_Merge.oif	122.56772420247415	794.9215686274509
201993	Rat_Brain_SAL10.1_PDE2_Cx_Merge.oif	405.81246500651105	709.9598138747884
201993	Rat_Brain_SAL10.1_PDE2_Cx_Merge.oif	500.2273786078567	653.0737817433081
201993	Rat_Brain_SAL10.1_PDE2_Cx_Merge.oif	203.93621337890656	601.1026936026936
201993	Rat_Brain_SAL10.1_PDE2_Cx_Merge.oif	366.50152825249626	654.6360655737705
201993	Rat_Brain_SAL10.1_PDE2_Cx_Merge.oif	32.61606106228304	631.8842105263158
201993	Rat_Brain_SAL10.1_PDE2_Cx_Merge.oif	764.0741462537989	751.9009211413165
201993	Rat_Brain_SAL10.1_PDE2_Cx_Merge.oif	324.4439758300786	691.1185185185185
201993	Rat_Brain_SAL10.1_PDE2_Cx_Merge.oif	272.94493204752644	925.0220125786163
201993	Rat_Brain_SAL10.1_PDE2_Cx_Merge.oif	152.4371695963544	768.2837837837837
201993	Rat_Brain_SAL10.1_PDE2_Cx_Merge.oif	211.6610699462894	643.8734793187348
201993	Rat_Brain_SAL10.1_PDE2_Cx_Merge.oif	46.52080288357212	1196.180811808118
201993	Rat_Brain_SAL10.1_PDE2_Cx_Merge.oif	257.666882392036	586.6982011992005
201993	Rat_Brain_SAL10.1_PDE2_Cx_Merge.oif	202.39124206543	598.64631043257
201993	Rat_Brain_SAL10.1_PDE2_Cx_Merge.oif	199.64462639702722	777.0266552020636
201993	Rat_Brain_SAL10.1_PDE2_Cx_Merge.oif	660.2177412923187	729.357514300572
201993	Rat_Brain_SAL10.1_PDE2_Cx_Merge.oif	111.23793457031267	717.9382716049382
201993	Rat_Brain_SAL10.1_PDE2_Cx_Merge.oif	207.19781948513486	738.5600662800331
201993	Rat_Brain_SAL10.1_PDE2_Cx_Merge.oif	380.5779335530605	708.8006314839873
201993	Rat_Brain_SAL10.1_PDE2_Cx_Merge.oif	277.7515094672313	697.7799752781211
201993	Rat_Brain_SAL10.1_PDE2_Cx_Merge.oif	301.4410696072053	708.9054669703872
201993	Rat_Brain_SAL10.1_PDE2_Cx_Merge.oif	782.957128974068	623.9204121903091
201993	Rat_Brain_SAL10.1_PDE2_Cx_Merge.oif	620.3918141004784	928.7299391256225
201993	Rat_Brain_SAL10.1_PDE2_Cx_Merge.oif	333.54214023166287	642.4230571281523
201993	Rat_Brain_SAL10.1_PDE2_Cx_Merge.oif	836.6877979871975	715.7806729585556
201993	Rat_Brain_SAL10.1_PDE2_Cx_Merge.oif	13.218087904188389	522.7922077922078
201993	Rat_Brain_SAL10.1_PDE2_Cx_Merge.oif	42.40087938096794	493.94331983805665
201993	Rat_Brain_SAL10.1_PDE2_Cx_Merge.oif	281.01311557345963	630.4276114844228
201993	Rat_Brain_SAL10.1_PDE2_Cx_Merge.oif	51.842370741102506	499.2417218543046
201993	Rat_Brain_SAL10.1_PDE2_Cx_Merge.oif	438.4285260687941	640.6797180892718
201993	Rat_Brain_SAL10.1_PDE2_Cx_Merge.oif	305.9043200683598	690.168911335578
201993	Rat_Brain_SAL10.1_PDE2_Cx_Merge.oif	368.7331534830735	696.2108938547486
201993	Rat_Brain_SAL10.1_PDE2_Cx_Merge.oif	473.1045488823792	626.0431785195937
201993	Rat_Brain_SAL10.1_PDE2_Cx_Merge.oif	358.7766716851134	789.887081339713
201993	Rat_Brain_SAL10.1_PDE2_Cx_Merge.oif	61.97051601833777	489.4376731301939
201993	Rat_Brain_SAL10.1_PDE2_Cx_Merge.oif	322.5556775580517	668.1373070782331
201993	Rat_Brain_SAL10.1_PDE2_Cx_Merge.oif	25.23453145345056	722.0204081632653
201993	Rat_Brain_SAL10.1_PDE2_Cx_Merge.oif	328.3922358534076	944.337689492943
201993	Rat_Brain_SAL10.1_PDE2_Cx_Merge.oif	489.58424289279594	850.7938288920056
201993	Rat_Brain_SAL10.1_PDE2_Cx_Merge.oif	112.09625196668854	676.5467075038284
201993	Rat_Brain_SAL10.1_PDE2_Cx_Merge.oif	190.546461995443	812.1207207207207
201993	Rat_Brain_SAL10.1_PDE2_Cx_Merge.oif	103.34141452365468	659.4667774086379
201993	Rat_Brain_SAL10.1_PDE2_Cx_Merge.oif	292.1712417263459	539.0552291421857
201993	Rat_Brain_SAL10.1_PDE2_Cx_Merge.oif	102.13977016872846	885.0403361344538
201993	Rat_Brain_SAL10.1_PDE2_Cx_Merge.oif	693.3487927924273	667.6721960881406
201993	Rat_Brain_SAL10.1_PDE2_Cx_Merge.oif	298.69445393880255	594.7488505747126
201993	Rat_Brain_SAL10.1_PDE2_Cx_Merge.oif	25.749521891276082	646.46
201993	Rat_Brain_SAL10.1_PDE2_Cx_Merge.oif	205.99617513020866	698.0958333333333
201993	Rat_Brain_SAL10.1_PDE2_Cx_Merge.oif	152.2655061170792	700.76099210823
201993	Rat_Brain_SAL10.1_PDE2_Cx_Merge.oif	188.82982720269126	774.6854545454545
201993	Rat_Brain_SAL10.1_PDE2_Cx_Merge.oif	726.4798442925357	652.8112003780718
201993	Rat_Brain_SAL10.1_PDE2_Cx_Merge.oif	49.09575507269973	1165.2622377622379
201993	Rat_Brain_SAL10.1_PDE2_Cx_Merge.oif	49.610745510525255	583.3667820069204
201993	Rat_Brain_SAL10.1_PDE2_Cx_Merge.oif	235.52229356553858	677.6924198250729
201993	Rat_Brain_SAL10.1_PDE2_Cx_Merge.oif	518.5953708903003	713.8570009930487
201993	Rat_Brain_SAL10.1_PDE2_Cx_Merge.oif	270.0266528998485	728.8480610298792
201993	Rat_Brain_SAL10.1_PDE2_Cx_Merge.oif	192.6064237467451	701.1158645276292
201993	Rat_Brain_SAL10.1_PDE2_Cx_Merge.oif	139.9057356092667	780.7300613496933
201993	Rat_Brain_SAL10.1_PDE2_Cx_Merge.oif	235.17896660698824	711.5058394160584
201993	Rat_Brain_SAL10.1_PDE2_Cx_Merge.oif	533.1867666286901	840.656793303284
201993	Rat_Brain_SAL10.1_PDE2_Cx_Merge.oif	270.1983163791237	602.5825921219822
201993	Rat_Brain_SAL10.1_PDE2_Cx_Merge.oif	296.11950174967495	750.9733333333334
201993	Rat_Brain_SAL10.1_PDE2_Cx_Merge.oif	29.35445495605473	574.8888888888889
201993	Rat_Brain_SAL10.1_PDE2_Cx_Merge.oif	138.36076429579015	760.4205955334987
201993	Rat_Brain_SAL10.1_PDE2_Cx_Merge.oif	115.52952155219202	929.2852897473997
201993	Rat_Brain_SAL10.1_PDE2_Cx_Merge.oif	158.4453913709855	754.7768147345612
201993	Rat_Brain_SAL10.1_PDE2_Cx_Merge.oif	277.7515094672313	743.9233621755253
201993	Rat_Brain_SAL10.1_PDE2_Cx_Merge.oif	187.9715098063154	758.530593607306
201993	Rat_Brain_SAL10.1_PDE2_Cx_Merge.oif	213.3777047390411	759.4111021721641
201993	Rat_Brain_SAL10.1_PDE2_Cx_Merge.oif	150.3772078450523	762.0958904109589
201994	Rat_Brain_SAL1.2_PDE2_Cx_Merge.oif	604.0837835693368	494.79340721795967
201994	Rat_Brain_SAL1.2_PDE2_Cx_Merge.oif	101.96810668945328	837.6784511784512
201994	Rat_Brain_SAL1.2_PDE2_Cx_Merge.oif	138.01743733723978	929.1007462686567
201994	Rat_Brain_SAL1.2_PDE2_Cx_Merge.oif	168.40187316894557	872.6493374108053
201994	Rat_Brain_SAL1.2_PDE2_Cx_Merge.oif	195.6963663736982	779.5315789473684
201994	Rat_Brain_SAL1.2_PDE2_Cx_Merge.oif	367.1881821695969	584.8700327255727
201994	Rat_Brain_SAL1.2_PDE2_Cx_Merge.oif	135.27082166883702	659.2157360406092
201994	Rat_Brain_SAL1.2_PDE2_Cx_Merge.oif	75.01694044325099	692.9862700228833
201994	Rat_Brain_SAL1.2_PDE2_Cx_Merge.oif	333.8854671902132	381.013881748072
201994	Rat_Brain_SAL1.2_PDE2_Cx_Merge.oif	205.99617513020866	655.1991666666667
201994	Rat_Brain_SAL1.2_PDE2_Cx_Merge.oif	703.6486015489377	439.1761405220786
201994	Rat_Brain_SAL1.2_PDE2_Cx_Merge.oif	132.69586947970942	692.7529107373869
201994	Rat_Brain_SAL1.2_PDE2_Cx_Merge.oif	389.8477614339199	852.0774988991634
201994	Rat_Brain_SAL1.2_PDE2_Cx_Merge.oif	244.27713100857244	796.8404778636683
201994	Rat_Brain_SAL1.2_PDE2_Cx_Merge.oif	193.63640462239613	925.8271276595744
201994	Rat_Brain_SAL1.2_PDE2_Cx_Merge.oif	418.5155624728739	604.8597210828548
201994	Rat_Brain_SAL1.2_PDE2_Cx_Merge.oif	78.45021002875446	729.398249452954
201994	Rat_Brain_SAL1.2_PDE2_Cx_Merge.oif	546.9198449707039	606.9990583804143
201994	Rat_Brain_SAL1.2_PDE2_Cx_Merge.oif	656.9561351860905	911.3420433760125
201994	Rat_Brain_SAL1.2_PDE2_Cx_Merge.oif	609.7486783854176	609.2888513513514
201994	Rat_Brain_SAL1.2_PDE2_Cx_Merge.oif	90.46665357801663	518.8899430740038
201994	Rat_Brain_SAL1.2_PDE2_Cx_Merge.oif	106.77468410915814	728.0289389067524
201994	Rat_Brain_SAL1.2_PDE2_Cx_Merge.oif	302.81437744140675	532.8888888888889
201994	Rat_Brain_SAL1.2_PDE2_Cx_Merge.oif	198.6146455213762	572.4390665514261
201994	Rat_Brain_SAL1.2_PDE2_Cx_Merge.oif	296.9778191460508	754.071676300578
201994	Rat_Brain_SAL1.2_PDE2_Cx_Merge.oif	148.83223653157575	775.6101499423298
201994	Rat_Brain_SAL1.2_PDE2_Cx_Merge.oif	341.78198723687115	450.94073329984934
201994	Rat_Brain_SAL1.2_PDE2_Cx_Merge.oif	161.87866095648897	1014.64262990456
201994	Rat_Brain_SAL1.2_PDE2_Cx_Merge.oif	64.20214124891503	559.5133689839572
201994	Rat_Brain_SAL1.2_PDE2_Cx_Merge.oif	831.5378936089423	541.4706853839801
201994	Rat_Brain_SAL1.2_PDE2_Cx_Merge.oif	157.41541049533444	849.8756815703381
201994	Rat_Brain_SAL1.2_PDE2_Cx_Merge.oif	166.34191141764347	587.2229102167182
201994	Rat_Brain_SAL1.2_PDE2_Cx_Merge.oif	263.5034406873919	741.4892508143322
201994	Rat_Brain_SAL1.2_PDE2_Cx_Merge.oif	227.9691004774309	684.7801204819277
201994	Rat_Brain_SAL1.2_PDE2_Cx_Merge.oif	81.71181613498277	606.4159663865546
201994	Rat_Brain_SAL1.2_PDE2_Cx_Merge.oif	118.96279113769549	832.8470418470419
201994	Rat_Brain_SAL1.2_PDE2_Cx_Merge.oif	426.24041904025677	699.9979863068868
201994	Rat_Brain_SAL1.2_PDE2_Cx_Merge.oif	130.80757120768249	692.0708661417323
201994	Rat_Brain_SAL1.2_PDE2_Cx_Merge.oif	124.79934943305142	843.1829436038514
201994	Rat_Brain_SAL1.2_PDE2_Cx_Merge.oif	421.0905146620015	685.4590297594782
201994	Rat_Brain_SAL1.2_PDE2_Cx_Merge.oif	105.22971279568159	754.5856443719413
201994	Rat_Brain_SAL1.2_PDE2_Cx_Merge.oif	199.1296359592017	872.5224137931034
201994	Rat_Brain_SAL1.2_PDE2_Cx_Merge.oif	806.3033621554916	781.1096444539068
201994	Rat_Brain_SAL1.2_PDE2_Cx_Merge.oif	178.701681925456	682.1969260326609
201994	Rat_Brain_SAL1.2_PDE2_Cx_Merge.oif	48.58076463487421	620.0565371024735
201994	Rat_Brain_SAL1.2_PDE2_Cx_Merge.oif	83.60011440700967	498.95277207392195
201994	Rat_Brain_SAL1.2_PDE2_Cx_Merge.oif	201.53292466905413	629.4437819420783
201994	Rat_Brain_SAL1.2_PDE2_Cx_Merge.oif	110.89460761176232	608.623839009288
201994	Rat_Brain_SAL1.2_PDE2_Cx_Merge.oif	187.11319240993953	758.1926605504588
201994	Rat_Brain_SAL1.2_PDE2_Cx_Merge.oif	371.1364421929259	702.2756706753006
201994	Rat_Brain_SAL1.2_PDE2_Cx_Merge.oif	204.79453077528242	552.7845766974015
201994	Rat_Brain_SAL1.2_PDE2_Cx_Merge.oif	43.94585069444451	614.96875
201994	Rat_Brain_SAL1.2_PDE2_Cx_Merge.oif	41.885888943142426	522.7131147540983
201994	Rat_Brain_SAL1.2_PDE2_Cx_Merge.oif	302.81437744140675	655.2052154195011
201994	Rat_Brain_SAL1.2_PDE2_Cx_Merge.oif	97.67651970757393	576.8066783831283
201994	Rat_Brain_SAL1.2_PDE2_Cx_Merge.oif	299.89609829372876	740.2919290211792
201994	Rat_Brain_SAL1.2_PDE2_Cx_Merge.oif	65.74711256239159	789.7624020887729
201994	Rat_Brain_SAL1.2_PDE2_Cx_Merge.oif	184.7099037000871	730.067843866171
201994	Rat_Brain_SAL1.2_PDE2_Cx_Merge.oif	111.58126152886302	551.4815384615384
201994	Rat_Brain_SAL1.2_PDE2_Cx_Merge.oif	369.59147087944933	704.0408732001858
201994	Rat_Brain_SAL1.2_PDE2_Cx_Merge.oif	391.5643962266716	844.5817623849189
201994	Rat_Brain_SAL1.2_PDE2_Cx_Merge.oif	157.24374701605927	600.0251091703057
201994	Rat_Brain_SAL1.2_PDE2_Cx_Merge.oif	136.6441295030384	608.7361809045226
201994	Rat_Brain_SAL1.2_PDE2_Cx_Merge.oif	322.0406871202262	863.4109808102345
201994	Rat_Brain_SAL1.2_PDE2_Cx_Merge.oif	535.4183918592673	1039.9365181147805
201994	Rat_Brain_SAL1.2_PDE2_Cx_Merge.oif	245.6504388427738	885.1055206149546
201994	Rat_Brain_SAL1.2_PDE2_Cx_Merge.oif	206.68282904730935	611.6345514950166
201994	Rat_Brain_SAL1.2_PDE2_Cx_Merge.oif	169.94684448242214	793.4474747474748
201994	Rat_Brain_SAL1.2_PDE2_Cx_Merge.oif	533.1867666286901	639.2105602060528
201994	Rat_Brain_SAL1.2_PDE2_Cx_Merge.oif	226.76745612250468	837.8266464799394
201994	Rat_Brain_SAL1.2_PDE2_Cx_Merge.oif	79.4801909044055	851.4319654427646
201994	Rat_Brain_SAL1.2_PDE2_Cx_Merge.oif	133.89751383463562	669.9333333333333
201994	Rat_Brain_SAL1.2_PDE2_Cx_Merge.oif	392.59437710232265	935.115872321819
201994	Rat_Brain_SAL1.2_PDE2_Cx_Merge.oif	239.1272266303172	767.1091170136397
201994	Rat_Brain_SAL1.2_PDE2_Cx_Merge.oif	105.05804931640641	883.9313725490196
201994	Rat_Brain_SAL1.2_PDE2_Cx_Merge.oif	238.09724575466618	941.7584715212689
201994	Rat_Brain_SAL1.2_PDE2_Cx_Merge.oif	161.19200703938827	813.4675186368477
201994	Rat_Brain_SAL1.2_PDE2_Cx_Merge.oif	172.52179667154977	1005.6059701492537
201994	Rat_Brain_SAL1.2_PDE2_Cx_Merge.oif	399.1175893147793	885.9027956989247
201994	Rat_Brain_SAL1.2_PDE2_Cx_Merge.oif	259.5551806640629	742.9041005291006
201994	Rat_Brain_SAL1.2_PDE2_Cx_Merge.oif	20.084627075195346	649.6752136752136
201994	Rat_Brain_SAL1.2_PDE2_Cx_Merge.oif	136.98745646158875	927.6829573934837
201994	Rat_Brain_SAL1.2_PDE2_Cx_Merge.oif	340.06535244411947	866.3740535083291
201994	Rat_Brain_SAL1.2_PDE2_Cx_Merge.oif	53.55900553385425	893.025641025641
201994	Rat_Brain_SAL1.2_PDE2_Cx_Merge.oif	313.972503594293	648.9595407326408
201994	Rat_Brain_SAL1.2_PDE2_Cx_Merge.oif	318.09242709689715	701.1985968699406
201994	Rat_Brain_SAL1.2_PDE2_Cx_Merge.oif	489.58424289279594	940.0108695652174
201994	Rat_Brain_SAL1.2_PDE2_Cx_Merge.oif	280.84145209418443	721.5568459657702
201994	Rat_Brain_SAL1.2_PDE2_Cx_Merge.oif	157.0720835367841	883.6065573770492
201994	Rat_Brain_SAL1.2_PDE2_Cx_Merge.oif	383.6678761800136	765.9069351230426
201994	Rat_Brain_SAL1.2_PDE2_Cx_Merge.oif	149.1755634901261	559.9988492520138
201994	Rat_Brain_SAL1.2_PDE2_Cx_Merge.oif	477.56779934353375	667.5075485262402
201994	Rat_Brain_SAL1.2_PDE2_Cx_Merge.oif	178.18669148763047	819.1531791907514
201994	Rat_Brain_SAL1.2_PDE2_Cx_Merge.oif	96.13154839409736	755.2035714285714
201994	Rat_Brain_SAL1.2_PDE2_Cx_Merge.oif	125.82933030870245	953.094133697135
201994	Rat_Brain_SAL1.2_PDE2_Cx_Merge.oif	316.0324653455951	1081.5920695274308
201994	Rat_Brain_SAL1.2_PDE2_Cx_Merge.oif	340.580342881945	640.8613911290323
201994	Rat_Brain_SAL1.2_PDE2_Cx_Merge.oif	165.6552575005428	814.5233160621761
201994	Rat_Brain_SAL1.2_PDE2_Cx_Merge.oif	303.5010313585074	661.2941176470588
201994	Rat_Brain_SAL1.2_PDE2_Cx_Merge.oif	318.09242709689715	495.73394495412845
201994	Rat_Brain_SAL1.2_PDE2_Cx_Merge.oif	253.71862236870697	760.0703653585927
201994	Rat_Brain_SAL1.2_PDE2_Cx_Merge.oif	26.779502766927124	566.4166666666666
201994	Rat_Brain_SAL1.2_PDE2_Cx_Merge.oif	24.719541015625037	825.1666666666666
201994	Rat_Brain_SAL1.2_PDE2_Cx_Merge.oif	267.10837375217056	842.1606683804628
201994	Rat_Brain_SAL1.2_PDE2_Cx_Merge.oif	210.11609863281282	988.9632352941177
201994	Rat_Brain_SAL1.2_PDE2_Cx_Merge.oif	216.98263780381978	868.4509493670886
201994	Rat_Brain_SAL1.2_PDE2_Cx_Merge.oif	40.16925415039069	873.8717948717949
201994	Rat_Brain_SAL1.2_PDE2_Cx_Merge.oif	242.5604962158207	735.5668789808917
201994	Rat_Brain_SAL1.2_PDE2_Cx_Merge.oif	86.6900570339628	1083.8851485148514
201994	Rat_Brain_SAL1.2_PDE2_Cx_Merge.oif	117.76114678276929	983.6151603498542
201994	Rat_Brain_SAL1.2_PDE2_Cx_Merge.oif	220.24424391004808	946.8823070927514
201994	Rat_Brain_SAL1.2_PDE2_Cx_Merge.oif	177.15671061197943	889.0029069767442
201994	Rat_Brain_SAL1.2_PDE2_Cx_Merge.oif	192.09143330891956	937.4128686327077
201994	Rat_Brain_SAL1.2_PDE2_Cx_Merge.oif	184.36657674153676	895.4385474860335
201994	Rat_Brain_SAL1.2_PDE2_Cx_Merge.oif	41.37089850531691	756.3029045643153
201994	Rat_Brain_SAL1.2_PDE2_Cx_Merge.oif	127.37430162217902	684.8261455525607
201994	Rat_Brain_SAL1.2_PDE2_Cx_Merge.oif	10.299808756510432	952.3333333333334
201994	Rat_Brain_SAL1.2_PDE2_Cx_Merge.oif	57.8505925157336	1104.2789317507418
201994	Rat_Brain_SAL1.2_PDE2_Cx_Merge.oif	48.75242811414938	859.1514084507043
201994	Rat_Brain_SAL1.2_PDE2_Cx_Merge.oif	72.09866129557304	1003.504761904762
201994	Rat_Brain_SAL1.2_PDE2_Cx_Merge.oif	82.22680657280829	493.31941544885177
201995	Rat_Brain_SAL10.2_PDE2_Cx_Merge.oif	70.72535346137164	462.08252427184465
201995	Rat_Brain_SAL10.2_PDE2_Cx_Merge.oif	479.9710880533862	557.5833333333334
201995	Rat_Brain_SAL10.2_PDE2_Cx_Merge.oif	344.35693942599875	530.8010967098704
201995	Rat_Brain_SAL10.2_PDE2_Cx_Merge.oif	153.63881395128064	553.322905027933
201995	Rat_Brain_SAL10.2_PDE2_Cx_Merge.oif	285.6480295138893	469.29927884615387
201995	Rat_Brain_SAL10.2_PDE2_Cx_Merge.oif	53.55900553385425	601.6474358974359
201995	Rat_Brain_SAL10.2_PDE2_Cx_Merge.oif	156.55709309895857	412.62390350877195
201995	Rat_Brain_SAL10.2_PDE2_Cx_Merge.oif	153.29548699273028	428.3180291153416
201995	Rat_Brain_SAL10.2_PDE2_Cx_Merge.oif	173.89510450575114	474.0809476801579
201995	Rat_Brain_SAL10.2_PDE2_Cx_Merge.oif	162.39365139431447	551.4365750528541
201995	Rat_Brain_SAL10.2_PDE2_Cx_Merge.oif	10.299808756510432	866.7
201995	Rat_Brain_SAL10.2_PDE2_Cx_Merge.oif	190.88978895399333	611.7544964028777
201995	Rat_Brain_SAL10.2_PDE2_Cx_Merge.oif	178.18669148763047	1017.3150289017341
201995	Rat_Brain_SAL10.2_PDE2_Cx_Merge.oif	385.89950141059086	514.4510676156584
201995	Rat_Brain_SAL10.2_PDE2_Cx_Merge.oif	264.8767485215933	482.749189889825
201995	Rat_Brain_SAL10.2_PDE2_Cx_Merge.oif	316.2041288248703	377.9842562432139
201995	Rat_Brain_SAL10.2_PDE2_Cx_Merge.oif	231.2307065836592	412.5931700074239
201995	Rat_Brain_SAL10.2_PDE2_Cx_Merge.oif	119.30611809624584	518.8575539568345
201995	Rat_Brain_SAL10.2_PDE2_Cx_Merge.oif	287.5363277859162	498.56597014925376
201995	Rat_Brain_SAL10.2_PDE2_Cx_Merge.oif	311.56921488444056	510.2077134986226
201995	Rat_Brain_SAL10.2_PDE2_Cx_Merge.oif	150.3772078450523	486.027397260274
201995	Rat_Brain_SAL10.2_PDE2_Cx_Merge.oif	360.1499795193148	515.3765490943756
201995	Rat_Brain_SAL10.2_PDE2_Cx_Merge.oif	180.0749897596574	502.12297426120114
201995	Rat_Brain_SAL10.2_PDE2_Cx_Merge.oif	621.5934584554046	599.0439105219552
201995	Rat_Brain_SAL10.2_PDE2_Cx_Merge.oif	121.02275288899759	719.1985815602837
201995	Rat_Brain_SAL10.2_PDE2_Cx_Merge.oif	378.5179718017584	468.0163265306122
201995	Rat_Brain_SAL10.2_PDE2_Cx_Merge.oif	149.86221740722678	605.7353951890034
201995	Rat_Brain_SAL10.2_PDE2_Cx_Merge.oif	458.16982618543904	738.8321468714875
201995	Rat_Brain_SAL10.2_PDE2_Cx_Merge.oif	146.25728434244814	442.9530516431925
201995	Rat_Brain_SAL10.2_PDE2_Cx_Merge.oif	519.6253517659512	557.9758837132474
201995	Rat_Brain_SAL10.2_PDE2_Cx_Merge.oif	370.9647787136508	537.6890328551597
201995	Rat_Brain_SAL10.2_PDE2_Cx_Merge.oif	584.1708199734167	659.7405230678813
201995	Rat_Brain_SAL10.2_PDE2_Cx_Merge.oif	535.7617188178177	819.6680551105414
201995	Rat_Brain_SAL10.2_PDE2_Cx_Merge.oif	80.51017178005655	842.2452025586354
201995	Rat_Brain_SAL10.2_PDE2_Cx_Merge.oif	781.927148098417	626.1124039517015
201995	Rat_Brain_SAL10.2_PDE2_Cx_Merge.oif	481.17273240831236	511.1894398858366
201995	Rat_Brain_SAL10.2_PDE2_Cx_Merge.oif	214.9226760525177	497.8482428115016
201995	Rat_Brain_SAL10.2_PDE2_Cx_Merge.oif	130.29258076985698	434.12252964426875
201995	Rat_Brain_SAL10.2_PDE2_Cx_Merge.oif	377.48799092610733	565.9422464756708
201995	Rat_Brain_SAL10.2_PDE2_Cx_Merge.oif	191.0614524332685	549.2138364779875
201995	Rat_Brain_SAL10.2_PDE2_Cx_Merge.oif	689.228869289823	590.1920298879203
201995	Rat_Brain_SAL10.2_PDE2_Cx_Merge.oif	76.04692131890202	698.6546275395034
201995	Rat_Brain_SAL10.2_PDE2_Cx_Merge.oif	121.5377433268231	478.021186440678
201995	Rat_Brain_SAL10.2_PDE2_Cx_Merge.oif	301.26940612793015	443.1259259259259
201995	Rat_Brain_SAL10.2_PDE2_Cx_Merge.oif	389.5044344753695	632.5112384310269
201995	Rat_Brain_SAL10.2_PDE2_Cx_Merge.oif	540.2249692789723	522.6593581188433
201995	Rat_Brain_SAL10.2_PDE2_Cx_Merge.oif	90.29499009874145	440.7908745247148
201995	Rat_Brain_SAL10.2_PDE2_Cx_Merge.oif	248.2253910319014	444.6161825726141
201995	Rat_Brain_SAL10.2_PDE2_Cx_Merge.oif	254.4052762858077	525.6072874493927
201995	Rat_Brain_SAL10.2_PDE2_Cx_Merge.oif	335.25877502441455	488.6779313876088
201995	Rat_Brain_SAL10.2_PDE2_Cx_Merge.oif	343.32695855034774	480.3905
201995	Rat_Brain_SAL10.2_PDE2_Cx_Merge.oif	249.77036234537798	369.24810996563576
201995	Rat_Brain_SAL10.2_PDE2_Cx_Merge.oif	437.5702086724182	552.7493134562574
201995	Rat_Brain_SAL10.2_PDE2_Cx_Merge.oif	32.95938802083339	486.25
201995	Rat_Brain_SAL10.2_PDE2_Cx_Merge.oif	282.0430964491107	500.73463177115036
201995	Rat_Brain_SAL10.2_PDE2_Cx_Merge.oif	700.901985880535	459.56551555229
201995	Rat_Brain_SAL10.2_PDE2_Cx_Merge.oif	461.94642272949284	446.0382757339279
201995	Rat_Brain_SAL10.2_PDE2_Cx_Merge.oif	158.2737278917103	567.4956616052061
201995	Rat_Brain_SAL10.2_PDE2_Cx_Merge.oif	165.31193054199244	452.1391484942887
201995	Rat_Brain_SAL10.2_PDE2_Cx_Merge.oif	384.1828666178391	407.7229669347632
201995	Rat_Brain_SAL10.2_PDE2_Cx_Merge.oif	156.72875657823374	441.31653888280397
201995	Rat_Brain_SAL10.2_PDE2_Cx_Merge.oif	162.05032443576414	401.7574152542373
201995	Rat_Brain_SAL10.2_PDE2_Cx_Merge.oif	113.29789632161476	358.98636363636365
201995	Rat_Brain_SAL10.2_PDE2_Cx_Merge.oif	35.01934977213547	395.2450980392157
201995	Rat_Brain_SAL10.2_PDE2_Cx_Merge.oif	414.73896592882005	484.846440397351
201995	Rat_Brain_SAL10.2_PDE2_Cx_Merge.oif	158.960381808811	336.0172786177106
201995	Rat_Brain_SAL10.2_PDE2_Cx_Merge.oif	485.8076463487421	476.6441696113074
201995	Rat_Brain_SAL10.2_PDE2_Cx_Merge.oif	261.61514241536497	483.7716535433071
201995	Rat_Brain_SAL10.2_PDE2_Cx_Merge.oif	368.90481696234866	554.9064681247091
201995	Rat_Brain_SAL10.2_PDE2_Cx_Merge.oif	246.68041971842484	486.6631871955463
201995	Rat_Brain_SAL10.2_PDE2_Cx_Merge.oif	473.27621236165436	384.1570547696772
201995	Rat_Brain_SAL10.2_PDE2_Cx_Merge.oif	13.904741821289084	439.4938271604938
201995	Rat_Brain_SAL10.2_PDE2_Cx_Merge.oif	176.81338365342907	417.54660194174755
201995	Rat_Brain_SAL10.2_PDE2_Cx_Merge.oif	57.8505925157336	358.5014836795252
201995	Rat_Brain_SAL10.2_PDE2_Cx_Merge.oif	141.79403388129361	488.51089588377727
201995	Rat_Brain_SAL10.2_PDE2_Cx_Merge.oif	99.39315450032568	378.8618307426598
201995	Rat_Brain_SAL10.2_PDE2_Cx_Merge.oif	424.00879380967945	619.7437246963563
201995	Rat_Brain_SAL10.2_PDE2_Cx_Merge.oif	295.4328478325742	609.1841952353283
201995	Rat_Brain_SAL10.2_PDE2_Cx_Merge.oif	305.9043200683598	511.5129068462402
201995	Rat_Brain_SAL10.2_PDE2_Cx_Merge.oif	848.5325780571844	611.6494031964394
201995	Rat_Brain_SAL10.2_PDE2_Cx_Merge.oif	199.8162898763024	479.12714776632305
201995	Rat_Brain_SAL10.2_PDE2_Cx_Merge.oif	492.8458489990242	531.8383838383838
201995	Rat_Brain_SAL10.2_PDE2_Cx_Merge.oif	136.6441295030384	550.4208542713568
201995	Rat_Brain_SAL10.2_PDE2_Cx_Merge.oif	225.3941482883033	567.00761614623
201995	Rat_Brain_SAL10.2_PDE2_Cx_Merge.oif	208.91445427788662	517.7493837304849
201995	Rat_Brain_SAL10.2_PDE2_Cx_Merge.oif	470.70126017252676	532.8803792851933
201995	Rat_Brain_SAL10.2_PDE2_Cx_Merge.oif	144.5406495496964	401.2220902612827
201995	Rat_Brain_SAL10.2_PDE2_Cx_Merge.oif	127.5459651014542	389.6244952893674
201995	Rat_Brain_SAL10.2_PDE2_Cx_Merge.oif	10.471472235785606	674.2950819672132
201995	Rat_Brain_SAL10.2_PDE2_Cx_Merge.oif	281.69976949056036	647.460085313833
201995	Rat_Brain_SAL10.2_PDE2_Cx_Merge.oif	108.83464586046024	609.839116719243
201995	Rat_Brain_SAL10.2_PDE2_Cx_Merge.oif	415.4256198459208	636.3190082644628
201995	Rat_Brain_SAL10.2_PDE2_Cx_Merge.oif	190.37479851616783	934.5293056807935
201995	Rat_Brain_SAL10.2_PDE2_Cx_Merge.oif	461.088105333117	724.0830230826508
201995	Rat_Brain_SAL10.2_PDE2_Cx_Merge.oif	604.0837835693368	512.6291560102302
201995	Rat_Brain_SAL10.2_PDE2_Cx_Merge.oif	278.26649990505683	585.7748303516348
201995	Rat_Brain_SAL10.2_PDE2_Cx_Merge.oif	287.7079912651914	819.3365155131265
201995	Rat_Brain_SAL10.2_PDE2_Cx_Merge.oif	203.7645498996314	473.776748104465
201995	Rat_Brain_SAL10.2_PDE2_Cx_Merge.oif	160.33368964301238	381.19057815845827
201995	Rat_Brain_SAL10.2_PDE2_Cx_Merge.oif	669.8308961317284	566.5415171706817
201995	Rat_Brain_SAL10.2_PDE2_Cx_Merge.oif	116.04451199001754	403.41420118343194
201995	Rat_Brain_SAL10.2_PDE2_Cx_Merge.oif	193.9797315809465	442.78141592920355
201995	Rat_Brain_SAL10.2_PDE2_Cx_Merge.oif	608.0320435926658	494.2044042913608
201995	Rat_Brain_SAL10.2_PDE2_Cx_Merge.oif	416.1122737630215	589.6608910891089
201995	Rat_Brain_SAL10.2_PDE2_Cx_Merge.oif	434.9952564832906	499.81136543015
201995	Rat_Brain_SAL10.2_PDE2_Cx_Merge.oif	785.5320811631957	457.5793269230769
201995	Rat_Brain_SAL10.2_PDE2_Cx_Merge.oif	365.81487433539553	538.2651337400282
201995	Rat_Brain_SAL10.2_PDE2_Cx_Merge.oif	22.316252305772604	441.60769230769233
201995	Rat_Brain_SAL10.2_PDE2_Cx_Merge.oif	248.2253910319014	444.5539419087137
201995	Rat_Brain_SAL10.2_PDE2_Cx_Merge.oif	172.17846971299937	508.7826520438684
201995	Rat_Brain_SAL10.2_PDE2_Cx_Merge.oif	216.46764736599425	443.5693893735131
201995	Rat_Brain_SAL10.2_PDE2_Cx_Merge.oif	427.0987364366326	485.8291800643087
201995	Rat_Brain_SAL10.2_PDE2_Cx_Merge.oif	277.9231729465065	550.4527486102533
201995	Rat_Brain_SAL10.2_PDE2_Cx_Merge.oif	261.27181545681464	475.095926412615
201995	Rat_Brain_SAL10.2_PDE2_Cx_Merge.oif	504.3473021104609	431.8005445881552
201995	Rat_Brain_SAL10.2_PDE2_Cx_Merge.oif	584.8574738905173	579.7781039037276
201995	Rat_Brain_SAL10.2_PDE2_Cx_Merge.oif	340.4086794026698	510.45637922339887
201995	Rat_Brain_SAL10.2_PDE2_Cx_Merge.oif	966.9803787570544	507.162080596485
201995	Rat_Brain_SAL10.2_PDE2_Cx_Merge.oif	166.856901855469	613.2129629629629
201995	Rat_Brain_SAL10.2_PDE2_Cx_Merge.oif	248.3970545111766	520.7290946786454
201995	Rat_Brain_SAL10.2_PDE2_Cx_Merge.oif	19.226309678819476	512.75
201995	Rat_Brain_SAL10.2_PDE2_Cx_Merge.oif	174.0667679850263	643.974358974359
201995	Rat_Brain_SAL10.2_PDE2_Cx_Merge.oif	435.33858344184097	456.57847003154575
201995	Rat_Brain_SAL10.2_PDE2_Cx_Merge.oif	130.97923468695765	532.3905635648755
201995	Rat_Brain_SAL10.2_PDE2_Cx_Merge.oif	421.43384162055185	581.647250509165
201995	Rat_Brain_SAL10.2_PDE2_Cx_Merge.oif	296.8061556667756	592.9814921920185
201995	Rat_Brain_SAL10.2_PDE2_Cx_Merge.oif	325.1306297471793	590.8980992608236
201995	Rat_Brain_SAL10.2_PDE2_Cx_Merge.oif	393.1093675401482	634.050655021834
201995	Rat_Brain_SAL10.2_PDE2_Cx_Merge.oif	724.0765555826835	516.6256519677572
201995	Rat_Brain_SAL10.2_PDE2_Cx_Merge.oif	386.07116488986605	558.770120053357
201995	Rat_Brain_SAL10.2_PDE2_Cx_Merge.oif	534.9034014214418	589.7878690629011
201995	Rat_Brain_SAL10.2_PDE2_Cx_Merge.oif	225.73747524685365	561.0920152091255
201995	Rat_Brain_SAL10.2_PDE2_Cx_Merge.oif	107.46133802625884	460.72843450479235
201995	Rat_Brain_SAL10.2_PDE2_Cx_Merge.oif	123.42604159885002	553.9833101529903
201995	Rat_Brain_SAL10.2_PDE2_Cx_Merge.oif	107.1180110677085	439.06089743589746
201995	Rat_Brain_SAL10.2_PDE2_Cx_Merge.oif	139.73407212999155	510.73218673218673
201995	Rat_Brain_SAL10.2_PDE2_Cx_Merge.oif	210.80275254991352	559.7695439739414
201995	Rat_Brain_SAL10.2_PDE2_Cx_Merge.oif	18.367992282443605	462.33644859813086
201995	Rat_Brain_SAL10.2_PDE2_Cx_Merge.oif	103.51307800292984	516.1144278606965
201995	Rat_Brain_SAL10.2_PDE2_Cx_Merge.oif	164.1102861870662	497.12133891213387
201995	Rat_Brain_SAL10.2_PDE2_Cx_Merge.oif	139.04741821289085	486.41975308641975
201995	Rat_Brain_SAL10.2_PDE2_Cx_Merge.oif	342.9836315917974	440.24474474474476
201995	Rat_Brain_SAL10.2_PDE2_Cx_Merge.oif	10.128145277235259	566.5762711864406
201995	Rat_Brain_SAL10.2_PDE2_Cx_Merge.oif	251.4869971381297	553.8300341296929
201995	Rat_Brain_SAL10.2_PDE2_Cx_Merge.oif	94.75824055989598	387.2355072463768
201995	Rat_Brain_SAL10.2_PDE2_Cx_Merge.oif	156.72875657823374	407.22562979189485
201995	Rat_Brain_SAL10.2_PDE2_Cx_Merge.oif	17.68133836534291	487.3203883495146
201995	Rat_Brain_SAL10.2_PDE2_Cx_Merge.oif	276.8931920708555	444.18164910105395
201995	Rat_Brain_SAL10.2_PDE2_Cx_Merge.oif	26.436175808376777	448.7012987012987
201995	Rat_Brain_SAL10.2_PDE2_Cx_Merge.oif	186.42653849283883	583.3222836095764
201995	Rat_Brain_SAL10.2_PDE2_Cx_Merge.oif	174.23843146430147	550.168472906404
201995	Rat_Brain_SAL10.2_PDE2_Cx_Merge.oif	18.882982720269126	570.8636363636364
201996	Rat_Brain_SAL15.2_PDE2_Cx_Merge.oif	24.204550577799516	672.0283687943263
201996	Rat_Brain_SAL15.2_PDE2_Cx_Merge.oif	116.73116590711822	871.3779411764706
201996	Rat_Brain_SAL15.2_PDE2_Cx_Merge.oif	82.91346048990899	840.296066252588
201996	Rat_Brain_SAL15.2_PDE2_Cx_Merge.oif	135.78581210666252	789.7307206068268
201996	Rat_Brain_SAL15.2_PDE2_Cx_Merge.oif	182.82160542806017	902.393427230047
201996	Rat_Brain_SAL15.2_PDE2_Cx_Merge.oif	489.7559063720711	1023.2586750788644
201996	Rat_Brain_SAL15.2_PDE2_Cx_Merge.oif	112.26791544596371	887.0948012232416
201996	Rat_Brain_SAL15.2_PDE2_Cx_Merge.oif	45.147495049370725	921.4106463878327
201996	Rat_Brain_SAL15.2_PDE2_Cx_Merge.oif	51.32738030327699	945.0936454849499
201996	Rat_Brain_SAL15.2_PDE2_Cx_Merge.oif	200.3312803141279	701.0119965724078
201996	Rat_Brain_SAL15.2_PDE2_Cx_Merge.oif	54.41732293023012	899.7570977917981
201996	Rat_Brain_SAL15.2_PDE2_Cx_Merge.oif	328.0489088948573	910.7723704866562
201996	Rat_Brain_SAL15.2_PDE2_Cx_Merge.oif	67.12042039659299	701.1253196930946
201996	Rat_Brain_SAL15.2_PDE2_Cx_Merge.oif	406.4991189236118	871.6621621621622
201996	Rat_Brain_SAL15.2_PDE2_Cx_Merge.oif	131.15089816623285	658.3141361256545
201996	Rat_Brain_SAL15.2_PDE2_Cx_Merge.oif	108.66298238118507	787.7567140600316
201996	Rat_Brain_SAL15.2_PDE2_Cx_Merge.oif	277.57984598795616	850.1595547309834
201996	Rat_Brain_SAL15.2_PDE2_Cx_Merge.oif	146.94393825954884	713.1273364485982
201996	Rat_Brain_SAL15.2_PDE2_Cx_Merge.oif	173.03678710937527	987.735119047619
201996	Rat_Brain_SAL15.2_PDE2_Cx_Merge.oif	167.71521925184487	871.9078812691914
201996	Rat_Brain_SAL15.2_PDE2_Cx_Merge.oif	48.92409159342455	921.6421052631579
201996	Rat_Brain_SAL15.2_PDE2_Cx_Merge.oif	147.115601738824	763.1528588098016
201996	Rat_Brain_SAL15.2_PDE2_Cx_Merge.oif	391.5643962266716	931.3450241122315
201996	Rat_Brain_SAL15.2_PDE2_Cx_Merge.oif	112.09625196668854	982.4318529862175
201996	Rat_Brain_SAL15.2_PDE2_Cx_Merge.oif	77.24856567382824	908.9177777777778
201996	Rat_Brain_SAL15.2_PDE2_Cx_Merge.oif	54.41732293023012	798.3817034700315
201996	Rat_Brain_SAL15.2_PDE2_Cx_Merge.oif	179.73166280110706	947.1805157593124
201996	Rat_Brain_SAL15.2_PDE2_Cx_Merge.oif	264.1900946044926	622.8901884340481
201996	Rat_Brain_SAL15.2_PDE2_Cx_Merge.oif	210.80275254991352	867.0708469055375
201996	Rat_Brain_SAL15.2_PDE2_Cx_Merge.oif	81.71181613498277	947.3844537815127
201996	Rat_Brain_SAL15.2_PDE2_Cx_Merge.oif	352.425122951932	899.953726254262
201996	Rat_Brain_SAL15.2_PDE2_Cx_Merge.oif	297.8361365424267	967.3337175792507
201996	Rat_Brain_SAL15.2_PDE2_Cx_Merge.oif	110.89460761176232	604.7321981424149
201996	Rat_Brain_SAL15.2_PDE2_Cx_Merge.oif	170.11850796169733	779.3723511604439
201996	Rat_Brain_SAL15.2_PDE2_Cx_Merge.oif	113.98455023871546	678.597891566265
201996	Rat_Brain_SAL15.2_PDE2_Cx_Merge.oif	335.43043850368974	650.8643807574207
201996	Rat_Brain_SAL15.2_PDE2_Cx_Merge.oif	409.58906155056485	870.8575020955574
201996	Rat_Brain_SAL15.2_PDE2_Cx_Merge.oif	31.242753228081646	975.8076923076923
201996	Rat_Brain_SAL15.2_PDE2_Cx_Merge.oif	232.77567789713578	916.212389380531
201996	Rat_Brain_SAL15.2_PDE2_Cx_Merge.oif	172.8651236301001	710.0873882820258
201996	Rat_Brain_SAL15.2_PDE2_Cx_Merge.oif	421.2621781412767	918.9380603096985
201996	Rat_Brain_SAL15.2_PDE2_Cx_Merge.oif	14.248068779839432	709.3012048192771
201996	Rat_Brain_SAL15.2_PDE2_Cx_Merge.oif	107.63300150553401	744.2169059011164
201996	Rat_Brain_SAL15.2_PDE2_Cx_Merge.oif	103.8564049614802	1005.5090909090909
201996	Rat_Brain_SAL15.2_PDE2_Cx_Merge.oif	460.5731148952915	760.9664554603056
201996	Rat_Brain_SAL15.2_PDE2_Cx_Merge.oif	75.5319308810765	467.5090909090909
201996	Rat_Brain_SAL15.2_PDE2_Cx_Merge.oif	12.01644354926217	572.1714285714286
201996	Rat_Brain_SAL15.2_PDE2_Cx_Merge.oif	295.94783827039976	833.8474477958237
201996	Rat_Brain_SAL15.2_PDE2_Cx_Merge.oif	114.32787719726579	910.2732732732733
201996	Rat_Brain_SAL15.2_PDE2_Cx_Merge.oif	340.23701592339467	963.7482341069626
201996	Rat_Brain_SAL15.2_PDE2_Cx_Merge.oif	409.76072502984005	829.0406367825723
201996	Rat_Brain_SAL15.2_PDE2_Cx_Merge.oif	144.71231302897158	528.7390272835113
201996	Rat_Brain_SAL15.2_PDE2_Cx_Merge.oif	45.66248548719625	546.3082706766917
201996	Rat_Brain_SAL15.2_PDE2_Cx_Merge.oif	148.66057305230058	905.3429561200924
201996	Rat_Brain_SAL15.2_PDE2_Cx_Merge.oif	253.20363193088147	613.7294915254238
201996	Rat_Brain_SAL15.2_PDE2_Cx_Merge.oif	361.6949508327914	712.8191741813005
201996	Rat_Brain_SAL15.2_PDE2_Cx_Merge.oif	289.25296257866796	755.646884272997
201996	Rat_Brain_SAL15.2_PDE2_Cx_Merge.oif	500.3990420871318	852.0061749571183
201996	Rat_Brain_SAL15.2_PDE2_Cx_Merge.oif	210.28776211208802	783.4424489795919
201996	Rat_Brain_SAL15.2_PDE2_Cx_Merge.oif	161.19200703938827	760.5612353567625
201996	Rat_Brain_SAL15.2_PDE2_Cx_Merge.oif	197.92799160427546	685.2619254119688
201996	Rat_Brain_SAL15.2_PDE2_Cx_Merge.oif	108.14799194335956	702.2714285714286
201996	Rat_Brain_SAL15.2_PDE2_Cx_Merge.oif	313.2858496771923	618.9232876712329
201996	Rat_Brain_SAL15.2_PDE2_Cx_Merge.oif	183.67992282443603	870.0869158878505
201996	Rat_Brain_SAL15.2_PDE2_Cx_Merge.oif	314.3158305528434	673.8743855816493
201996	Rat_Brain_SAL15.2_PDE2_Cx_Merge.oif	98.36317362467463	738.0349040139616
201996	Rat_Brain_SAL15.2_PDE2_Cx_Merge.oif	306.24764702691016	937.5739910313902
201996	Rat_Brain_SAL15.2_PDE2_Cx_Merge.oif	633.4382385253916	817.1577235772357
201996	Rat_Brain_SAL15.2_PDE2_Cx_Merge.oif	281.1847790527348	645.2094017094017
201996	Rat_Brain_SAL15.2_PDE2_Cx_Merge.oif	335.9454289415153	857.5191619826264
201996	Rat_Brain_SAL15.2_PDE2_Cx_Merge.oif	548.9798067220061	836.9224515322077
201996	Rat_Brain_SAL15.2_PDE2_Cx_Merge.oif	90.80998053656697	820.7448015122874
201996	Rat_Brain_SAL15.2_PDE2_Cx_Merge.oif	332.3404958767366	987.485020661157
201996	Rat_Brain_SAL15.2_PDE2_Cx_Merge.oif	138.36076429579015	981.1501240694789
201996	Rat_Brain_SAL15.2_PDE2_Cx_Merge.oif	123.25437811957484	869.1963788300835
201996	Rat_Brain_SAL15.2_PDE2_Cx_Merge.oif	305.9043200683598	677.145342312009
201996	Rat_Brain_SAL15.2_PDE2_Cx_Merge.oif	330.6238610839849	739.2102803738318
201996	Rat_Brain_SAL15.2_PDE2_Cx_Merge.oif	876.6853886583131	778.2253769336205
201996	Rat_Brain_SAL15.2_PDE2_Cx_Merge.oif	443.06344000922377	723.9128244866331
201996	Rat_Brain_SAL15.2_PDE2_Cx_Merge.oif	59.7388907877605	882.1321839080459
201996	Rat_Brain_SAL15.2_PDE2_Cx_Merge.oif	257.666882392036	711.0086608927381
201996	Rat_Brain_SAL15.2_PDE2_Cx_Merge.oif	166.51357489691867	779.0113402061855
201996	Rat_Brain_SAL15.2_PDE2_Cx_Merge.oif	204.10787685818173	912.963835155593
201996	Rat_Brain_SAL15.2_PDE2_Cx_Merge.oif	392.4227136230475	846.8215223097113
201996	Rat_Brain_SAL15.2_PDE2_Cx_Merge.oif	94.07158664279528	1037.9069343065694
201996	Rat_Brain_SAL15.2_PDE2_Cx_Merge.oif	151.063861762153	901.9977272727273
201996	Rat_Brain_SAL15.2_PDE2_Cx_Merge.oif	100.42313537597673	952.0358974358975
201996	Rat_Brain_SAL15.2_PDE2_Cx_Merge.oif	50.125735948350766	990.0
201996	Rat_Brain_SAL15.2_PDE2_Cx_Merge.oif	338.0053906928174	840.0335195530727
201996	Rat_Brain_SAL15.2_PDE2_Cx_Merge.oif	145.91395738389778	677.6235294117647
201996	Rat_Brain_SAL15.2_PDE2_Cx_Merge.oif	266.59338331434503	592.228589826143
201996	Rat_Brain_SAL15.2_PDE2_Cx_Merge.oif	256.46523803710977	833.7971887550201
201996	Rat_Brain_SAL15.2_PDE2_Cx_Merge.oif	340.75200636122014	642.5224181360202
201996	Rat_Brain_SAL15.2_PDE2_Cx_Merge.oif	121.5377433268231	961.7485875706215
201996	Rat_Brain_SAL15.2_PDE2_Cx_Merge.oif	304.8743391927088	951.0884009009009
201996	Rat_Brain_SAL15.2_PDE2_Cx_Merge.oif	374.74137525770453	721.5409986257444
201996	Rat_Brain_SAL15.2_PDE2_Cx_Merge.oif	99.56481797960085	833.8931034482758
201996	Rat_Brain_SAL15.2_PDE2_Cx_Merge.oif	363.06825866699273	955.4477541371158
201996	Rat_Brain_SAL15.2_PDE2_Cx_Merge.oif	19.0546461995443	770.3783783783783
201996	Rat_Brain_SAL15.2_PDE2_Cx_Merge.oif	171.32015231662353	804.1002004008016
201996	Rat_Brain_SAL15.2_PDE2_Cx_Merge.oif	132.18087904188388	808.9987012987013
201996	Rat_Brain_SAL15.2_PDE2_Cx_Merge.oif	283.9313947211376	789.0102781136638
201996	Rat_Brain_SAL15.2_PDE2_Cx_Merge.oif	624.3400741238074	967.6032444322244
201996	Rat_Brain_SAL15.2_PDE2_Cx_Merge.oif	361.1799603949658	703.7956273764258
201996	Rat_Brain_SAL15.2_PDE2_Cx_Merge.oif	146.08562086317295	882.3537015276146
201996	Rat_Brain_SAL15.2_PDE2_Cx_Merge.oif	146.94393825954884	933.0245327102804
201996	Rat_Brain_SAL15.2_PDE2_Cx_Merge.oif	268.8250085449223	1017.7458492975734
201996	Rat_Brain_SAL15.2_PDE2_Cx_Merge.oif	107.97632846408436	821.8346581875994
201996	Rat_Brain_SAL15.2_PDE2_Cx_Merge.oif	312.08420532226614	678.6320132013201
201996	Rat_Brain_SAL15.2_PDE2_Cx_Merge.oif	115.01453111436649	888.1358208955224
201996	Rat_Brain_SAL15.2_PDE2_Cx_Merge.oif	212.51938734266528	881.2180936995153
201996	Rat_Brain_SAL15.2_PDE2_Cx_Merge.oif	48.06577419704868	713.9428571428572
201996	Rat_Brain_SAL15.2_PDE2_Cx_Merge.oif	16.82302096896704	655.3571428571429
201996	Rat_Brain_SAL15.2_PDE2_Cx_Merge.oif	58.02225599500877	537.1153846153846
201996	Rat_Brain_SAL15.2_PDE2_Cx_Merge.oif	112.95456936306442	1026.115501519757
201996	Rat_Brain_SAL15.2_PDE2_Cx_Merge.oif	239.8138805474179	811.4982104509663
201996	Rat_Brain_SAL15.2_PDE2_Cx_Merge.oif	165.48359402126763	907.1545643153527
201996	Rat_Brain_SAL15.2_PDE2_Cx_Merge.oif	125.31433987087694	904.4561643835616
201996	Rat_Brain_SAL15.2_PDE2_Cx_Merge.oif	250.45701626247867	759.0424948594928
201996	Rat_Brain_SAL15.2_PDE2_Cx_Merge.oif	279.63980773925823	742.6783302639657
201996	Rat_Brain_SAL15.2_PDE2_Cx_Merge.oif	200.15961683485273	968.2924528301887
201996	Rat_Brain_SAL15.2_PDE2_Cx_Merge.oif	89.09334574381523	1046.6030828516377
201996	Rat_Brain_SAL15.2_PDE2_Cx_Merge.oif	51.32738030327699	857.5852842809364
201996	Rat_Brain_SAL15.2_PDE2_Cx_Merge.oif	344.70026638454914	937.3421314741036
201996	Rat_Brain_SAL15.2_PDE2_Cx_Merge.oif	137.50244689941428	1020.7116104868913
201996	Rat_Brain_SAL15.2_PDE2_Cx_Merge.oif	312.08420532226614	875.7684268426842
201996	Rat_Brain_SAL15.2_PDE2_Cx_Merge.oif	720.8149494764551	842.9385567992379
201996	Rat_Brain_SAL15.2_PDE2_Cx_Merge.oif	382.4662318250874	881.5489228007182
201996	Rat_Brain_SAL15.2_PDE2_Cx_Merge.oif	170.97682535807317	961.5863453815261
201996	Rat_Brain_SAL15.2_PDE2_Cx_Merge.oif	457.82649922688876	891.702662167229
201996	Rat_Brain_SAL15.2_PDE2_Cx_Merge.oif	226.59579264322952	806.4045454545454
201996	Rat_Brain_SAL15.2_PDE2_Cx_Merge.oif	208.74279079861142	728.3725328947369
201996	Rat_Brain_SAL15.2_PDE2_Cx_Merge.oif	448.5566713460293	934.5855338691159
201996	Rat_Brain_SAL15.2_PDE2_Cx_Merge.oif	151.57885219997854	821.6330690826727
201996	Rat_Brain_SAL15.2_PDE2_Cx_Merge.oif	93.89992316352011	768.6819012797075
201996	Rat_Brain_SAL15.2_PDE2_Cx_Merge.oif	79.65185438368067	758.0538793103449
201996	Rat_Brain_SAL15.2_PDE2_Cx_Merge.oif	61.62718905978742	938.7604456824513
201996	Rat_Brain_SAL15.2_PDE2_Cx_Merge.oif	280.32646165635896	716.645437844458
201996	Rat_Brain_SAL15.2_PDE2_Cx_Merge.oif	108.49131890190989	939.4287974683544
201996	Rat_Brain_SAL15.2_PDE2_Cx_Merge.oif	17.33801140679256	897.2277227722773
201996	Rat_Brain_SAL15.2_PDE2_Cx_Merge.oif	204.62286729600726	865.0570469798657
201996	Rat_Brain_SAL15.2_PDE2_Cx_Merge.oif	12.703097466362868	706.3243243243244
201996	Rat_Brain_SAL15.2_PDE2_Cx_Merge.oif	152.78049655490474	739.6044943820225
201996	Rat_Brain_SAL15.2_PDE2_Cx_Merge.oif	274.3182398817279	1020.7697121401752
201996	Rat_Brain_SAL15.2_PDE2_Cx_Merge.oif	295.94783827039976	973.7987238979118
201996	Rat_Brain_SAL15.2_PDE2_Cx_Merge.oif	598.418888753256	922.9678714859438
201996	Rat_Brain_SAL15.2_PDE2_Cx_Merge.oif	254.74860324435804	832.2371967654987
201996	Rat_Brain_SAL15.2_PDE2_Cx_Merge.oif	425.03877468533057	1030.8364297253636
201996	Rat_Brain_SAL15.2_PDE2_Cx_Merge.oif	199.30129943847686	810.4099913867356
201996	Rat_Brain_SAL15.2_PDE2_Cx_Merge.oif	354.14175774468373	1022.3814832767814
201996	Rat_Brain_SAL15.2_PDE2_Cx_Merge.oif	238.78389967176687	933.3148813803019
201996	Rat_Brain_SAL15.2_PDE2_Cx_Merge.oif	156.21376614040824	1080.4197802197803
201996	Rat_Brain_SAL15.2_PDE2_Cx_Merge.oif	669.487569173178	772.4394871794872
201996	Rat_Brain_SAL15.2_PDE2_Cx_Merge.oif	132.69586947970942	797.692108667529
201996	Rat_Brain_SAL15.2_PDE2_Cx_Merge.oif	621.2501314968542	781.9831445150594
201996	Rat_Brain_SAL15.2_PDE2_Cx_Merge.oif	300.5827522108295	895.3523700742433
201996	Rat_Brain_SAL15.2_PDE2_Cx_Merge.oif	99.56481797960085	949.8758620689655
201996	Rat_Brain_SAL15.2_PDE2_Cx_Merge.oif	590.0073782687725	995.5170206575502
201996	Rat_Brain_SAL15.2_PDE2_Cx_Merge.oif	166.1702479383683	972.9597107438017
201996	Rat_Brain_SAL15.2_PDE2_Cx_Merge.oif	157.93040093315994	943.1347826086957
201996	Rat_Brain_SAL15.2_PDE2_Cx_Merge.oif	84.1151048448352	904.2530612244898
201996	Rat_Brain_SAL15.2_PDE2_Cx_Merge.oif	120.16443549262172	1140.7414285714285
201996	Rat_Brain_SAL15.2_PDE2_Cx_Merge.oif	193.63640462239613	778.3102836879433
201996	Rat_Brain_SAL15.2_PDE2_Cx_Merge.oif	622.7951028103308	838.9126240352812
201996	Rat_Brain_SAL15.2_PDE2_Cx_Merge.oif	124.79934943305142	842.1843191196699
201996	Rat_Brain_SAL15.2_PDE2_Cx_Merge.oif	583.1408390977657	753.5348837209302
201996	Rat_Brain_SAL15.2_PDE2_Cx_Merge.oif	46.34913940429695	858.1333333333333
201996	Rat_Brain_SAL15.2_PDE2_Cx_Merge.oif	111.40959804958784	975.9815100154083
201996	Rat_Brain_SAL15.2_PDE2_Cx_Merge.oif	356.54504645453613	1020.8122291766972
201996	Rat_Brain_SAL15.2_PDE2_Cx_Merge.oif	164.45361314561657	794.1043841336117
201996	Rat_Brain_SAL15.2_PDE2_Cx_Merge.oif	17.85300184461808	1097.673076923077
201996	Rat_Brain_SAL15.2_PDE2_Cx_Merge.oif	14.934722696940126	1192.471264367816
201996	Rat_Brain_SAL15.2_PDE2_Cx_Merge.oif	11.329789632161475	1043.5757575757575
201996	Rat_Brain_SAL15.2_PDE2_Cx_Merge.oif	340.06535244411947	875.9737506309945
201996	Rat_Brain_SAL15.2_PDE2_Cx_Merge.oif	283.9313947211376	1135.9673518742443
201996	Rat_Brain_SAL15.2_PDE2_Cx_Merge.oif	269.85498942057336	755.5438931297709
201996	Rat_Brain_SAL15.2_PDE2_Cx_Merge.oif	263.3317772081167	817.6114732724902
201996	Rat_Brain_SAL15.2_PDE2_Cx_Merge.oif	481.00106892903716	913.9878658101356
201996	Rat_Brain_SAL15.2_PDE2_Cx_Merge.oif	176.81338365342907	1011.031067961165
201996	Rat_Brain_SAL15.2_PDE2_Cx_Merge.oif	26.607839287651952	905.2258064516129
201996	Rat_Brain_SAL15.2_PDE2_Cx_Merge.oif	161.36367051866344	940.4063829787234
201996	Rat_Brain_SAL15.2_PDE2_Cx_Merge.oif	34.33269585503478	774.245
201997	Rat_Brain_SAL1.3_PDE2_Cx_Merge_2.oif	197.0696742078996	335.85714285714283
201997	Rat_Brain_SAL1.3_PDE2_Cx_Merge_2.oif	1472.0143347846158	382.865306122449
201997	Rat_Brain_SAL1.3_PDE2_Cx_Merge_2.oif	291.99957824707076	466.5590828924162
201997	Rat_Brain_SAL1.3_PDE2_Cx_Merge_2.oif	194.32305853949683	429.8789752650177
201997	Rat_Brain_SAL1.3_PDE2_Cx_Merge_2.oif	28.32447408040369	430.6060606060606
201997	Rat_Brain_SAL1.3_PDE2_Cx_Merge_2.oif	221.61755174424945	412.3121611154144
201997	Rat_Brain_SAL1.3_PDE2_Cx_Merge_2.oif	108.49131890190989	373.3148734177215
201997	Rat_Brain_SAL1.3_PDE2_Cx_Merge_2.oif	89.26500922309042	409.42115384615386
201997	Rat_Brain_SAL1.3_PDE2_Cx_Merge_2.oif	536.105045776368	421.7592058917707
201997	Rat_Brain_SAL1.3_PDE2_Cx_Merge_2.oif	195.6963663736982	482.36842105263156
201997	Rat_Brain_SAL1.3_PDE2_Cx_Merge_2.oif	135.44248514811218	386.36248415716096
201997	Rat_Brain_SAL1.3_PDE2_Cx_Merge_2.oif	327.8772454155821	438.765445026178
201997	Rat_Brain_SAL1.3_PDE2_Cx_Merge_2.oif	400.1475701904303	450.1591591591592
201997	Rat_Brain_SAL1.3_PDE2_Cx_Merge_2.oif	596.0156000434038	439.8822004608295
201997	Rat_Brain_SAL1.3_PDE2_Cx_Merge_2.oif	77.93521959092894	367.11233480176213
201997	Rat_Brain_SAL1.3_PDE2_Cx_Merge_2.oif	344.0136124674484	463.7559880239521
201997	Rat_Brain_SAL1.3_PDE2_Cx_Merge_2.oif	28.667801038954035	388.52095808383234
201997	Rat_Brain_SAL1.3_PDE2_Cx_Merge_2.oif	171.14848883734834	563.3701103309929
201997	Rat_Brain_SAL1.3_PDE2_Cx_Merge_2.oif	162.56531487358964	481.93136219640974
201997	Rat_Brain_SAL1.3_PDE2_Cx_Merge_2.oif	293.7162130398225	491.80771478667447
201997	Rat_Brain_SAL1.3_PDE2_Cx_Merge_2.oif	536.7916996934687	454.66037735849056
201997	Rat_Brain_SAL1.3_PDE2_Cx_Merge_2.oif	768.8807236735038	542.7635632953784
201997	Rat_Brain_SAL1.3_PDE2_Cx_Merge_2.oif	202.39124206543	486.17387616624256
201997	Rat_Brain_SAL1.3_PDE2_Cx_Merge_2.oif	326.50393758138074	474.10935856992637
201997	Rat_Brain_SAL1.3_PDE2_Cx_Merge_2.oif	112.43957892523888	512.0137404580153
201997	Rat_Brain_SAL1.3_PDE2_Cx_Merge_2.oif	533.3584301079652	457.08883167042165
201997	Rat_Brain_SAL1.3_PDE2_Cx_Merge_2.oif	106.94634758843333	707.4638844301766
201997	Rat_Brain_SAL1.3_PDE2_Cx_Merge_2.oif	129.09093641493075	629.2287234042553
201997	Rat_Brain_SAL1.3_PDE2_Cx_Merge_2.oif	202.39124206543	569.6318914334181
201997	Rat_Brain_SAL1.3_PDE2_Cx_Merge_2.oif	62.142179497612936	446.9806629834254
201997	Rat_Brain_SAL1.3_PDE2_Cx_Merge_2.oif	185.3965576171878	686.0842592592593
201997	Rat_Brain_SAL1.3_PDE2_Cx_Merge_2.oif	495.76412814670215	586.8054016620499
201997	Rat_Brain_SAL1.3_PDE2_Cx_Merge_2.oif	163.42363226996554	602.2279411764706
201997	Rat_Brain_SAL1.3_PDE2_Cx_Merge_2.oif	34.847686292860296	724.3645320197045
201997	Rat_Brain_SAL1.3_PDE2_Cx_Merge_2.oif	355.34340209960993	490.6685990338164
201997	Rat_Brain_SAL1.3_PDE2_Cx_Merge_2.oif	126.1726572672528	626.1210884353742
201997	Rat_Brain_SAL1.3_PDE2_Cx_Merge_2.oif	369.4198074001742	599.4651486988847
201997	Rat_Brain_SAL1.3_PDE2_Cx_Merge_2.oif	252.3453145345056	412.9673469387755
201997	Rat_Brain_SAL1.3_PDE2_Cx_Merge_2.oif	188.14317328559056	565.4653284671533
201997	Rat_Brain_SAL1.3_PDE2_Cx_Merge_2.oif	236.5522744411896	627.0587808417997
201997	Rat_Brain_SAL1.3_PDE2_Cx_Merge_2.oif	237.2389283582903	565.1251808972504
201997	Rat_Brain_SAL1.3_PDE2_Cx_Merge_2.oif	279.63980773925823	464.9232658072437
201997	Rat_Brain_SAL1.3_PDE2_Cx_Merge_2.oif	382.8095587836378	459.1663677130045
201997	Rat_Brain_SAL1.3_PDE2_Cx_Merge_2.oif	273.2882590060768	611.1287688442211
201997	Rat_Brain_SAL1.3_PDE2_Cx_Merge_2.oif	123.59770507812519	568.0916666666667
201997	Rat_Brain_SAL1.3_PDE2_Cx_Merge_2.oif	381.4362509494363	551.0958595859586
201997	Rat_Brain_SAL1.3_PDE2_Cx_Merge_2.oif	399.1175893147793	560.8060215053763
201997	Rat_Brain_SAL1.3_PDE2_Cx_Merge_2.oif	375.25636569553006	358.6715462031107
201997	Rat_Brain_SAL1.3_PDE2_Cx_Merge_2.oif	325.4739567057297	595.7320675105485
201997	Rat_Brain_SAL1.3_PDE2_Cx_Merge_2.oif	691.4604945204004	425.60029791459783
201997	Rat_Brain_SAL1.3_PDE2_Cx_Merge_2.oif	117.93281026204446	595.981077147016
201997	Rat_Brain_SAL1.3_PDE2_Cx_Merge_2.oif	85.66007615831177	375.8557114228457
201997	Rat_Brain_SAL1.3_PDE2_Cx_Merge_2.oif	124.45602247450105	342.24275862068964
201997	Rat_Brain_SAL1.3_PDE2_Cx_Merge_2.oif	107.46133802625884	657.5798722044728
201997	Rat_Brain_SAL1.3_PDE2_Cx_Merge_2.oif	534.3884109836163	429.431737873434
201997	Rat_Brain_SAL1.3_PDE2_Cx_Merge_2.oif	298.69445393880255	602.4649425287356
201997	Rat_Brain_SAL1.3_PDE2_Cx_Merge_2.oif	792.9136107720282	365.901277332756
201997	Rat_Brain_SAL1.3_PDE2_Cx_Merge_2.oif	110.20795369466161	640.0436137071652
201997	Rat_Brain_SAL1.3_PDE2_Cx_Merge_2.oif	278.26649990505683	451.18692165330043
201997	Rat_Brain_SAL1.3_PDE2_Cx_Merge_2.oif	430.0170155843106	616.9980039920159
201997	Rat_Brain_SAL1.3_PDE2_Cx_Merge_2.oif	711.2017946370454	388.678735216027
201997	Rat_Brain_SAL1.3_PDE2_Cx_Merge_2.oif	195.8680298529734	625.4110429447853
201997	Rat_Brain_SAL1.3_PDE2_Cx_Merge_2.oif	73.81529608832477	329.2720930232558
201997	Rat_Brain_SAL1.3_PDE2_Cx_Merge_2.oif	598.5905522325313	357.6521365070261
201997	Rat_Brain_SAL1.3_PDE2_Cx_Merge_2.oif	26.951166246202295	353.7643312101911
201997	Rat_Brain_SAL1.3_PDE2_Cx_Merge_2.oif	388.1311266411681	387.86333480760726
201997	Rat_Brain_SAL1.3_PDE2_Cx_Merge_2.oif	621.0784680175791	543.1235489220563
201997	Rat_Brain_SAL1.3_PDE2_Cx_Merge_2.oif	240.67219794379378	324.7410841654779
201997	Rat_Brain_SAL1.3_PDE2_Cx_Merge_2.oif	147.45892869737435	317.104772991851
201997	Rat_Brain_SAL1.3_PDE2_Cx_Merge_2.oif	165.6552575005428	338.2632124352332
201997	Rat_Brain_SAL1.3_PDE2_Cx_Merge_2.oif	491.47254116482276	413.85609500523924
201997	Rat_Brain_SAL1.3_PDE2_Cx_Merge_2.oif	516.8787360975485	562.087346396546
201997	Rat_Brain_SAL1.3_PDE2_Cx_Merge_2.oif	205.65284817165832	466.1143572621035
201997	Rat_Brain_SAL1.3_PDE2_Cx_Merge_2.oif	261.27181545681464	488.5072273324573
201997	Rat_Brain_SAL1.3_PDE2_Cx_Merge_2.oif	14.419732259114607	312.95238095238096
201997	Rat_Brain_SAL1.3_PDE2_Cx_Merge_2.oif	93.55659620496976	470.76880733944955
201997	Rat_Brain_SAL1.3_PDE2_Cx_Merge_2.oif	504.1756386311856	599.7797071842016
201997	Rat_Brain_SAL1.3_PDE2_Cx_Merge_2.oif	203.2495594618059	510.9282094594595
201997	Rat_Brain_SAL1.3_PDE2_Cx_Merge_2.oif	186.94152893066436	449.7070707070707
201997	Rat_Brain_SAL1.3_PDE2_Cx_Merge_2.oif	174.5817584228518	677.9478859390364
201997	Rat_Brain_SAL1.3_PDE2_Cx_Merge_2.oif	392.2510501437723	632.6673960612692
201997	Rat_Brain_SAL1.3_PDE2_Cx_Merge_2.oif	44.46084113227003	486.57915057915056
201997	Rat_Brain_SAL1.3_PDE2_Cx_Merge_2.oif	141.45070692274328	565.995145631068
201997	Rat_Brain_SAL1.3_PDE2_Cx_Merge_2.oif	1654.8359402126762	512.6147302904565
201997	Rat_Brain_SAL1.3_PDE2_Cx_Merge_2.oif	38.62428283691412	610.6488888888889
201997	Rat_Brain_SAL1.3_PDE2_Cx_Merge_2.oif	174.41009494357664	686.4517716535433
201997	Rat_Brain_SAL1.3_PDE2_Cx_Merge_2.oif	241.87384229871998	759.2413058907026
201997	Rat_Brain_SAL1.3_PDE2_Cx_Merge_2.oif	124.79934943305142	466.1348005502063
201997	Rat_Brain_SAL1.3_PDE2_Cx_Merge_2.oif	174.9250853814022	711.9519136408244
201997	Rat_Brain_SAL1.3_PDE2_Cx_Merge_2.oif	202.73456902398033	751.8238780694327
201997	Rat_Brain_SAL1.3_PDE2_Cx_Merge_2.oif	172.69346015082493	699.303180914513
201997	Rat_Brain_SAL1.3_PDE2_Cx_Merge_2.oif	218.184282158746	752.0668764752164
201997	Rat_Brain_SAL1.3_PDE2_Cx_Merge_2.oif	13.218087904188389	714.8181818181819
201997	Rat_Brain_SAL1.3_PDE2_Cx_Merge_2.oif	177.15671061197943	531.2063953488372
201997	Rat_Brain_SAL1.3_PDE2_Cx_Merge_2.oif	297.8361365424267	536.0
201997	Rat_Brain_SAL1.3_PDE2_Cx_Merge_2.oif	188.65816372341607	741.3785259326661
201997	Rat_Brain_SAL1.3_PDE2_Cx_Merge_2.oif	235.17896660698824	1027.7364963503649
201997	Rat_Brain_SAL1.3_PDE2_Cx_Merge_2.oif	268.31001810709677	721.746641074856
201997	Rat_Brain_SAL1.3_PDE2_Cx_Merge_2.oif	219.72925347222255	649.73125
201997	Rat_Brain_SAL1.3_PDE2_Cx_Merge_2.oif	72.78531521267372	438.9292452830189
201997	Rat_Brain_SAL1.3_PDE2_Cx_Merge_2.oif	136.30080254448805	479.3123425692695
201997	Rat_Brain_SAL1.3_PDE2_Cx_Merge_2.oif	293.7162130398225	469.2063120981882
201997	Rat_Brain_SAL1.3_PDE2_Cx_Merge_2.oif	405.81246500651105	711.9699661590524
201997	Rat_Brain_SAL1.3_PDE2_Cx_Merge_2.oif	448.38500786675417	523.4732006125574
201997	Rat_Brain_SAL1.3_PDE2_Cx_Merge_2.oif	404.78248413086	558.7188295165395
201997	Rat_Brain_SAL1.3_PDE2_Cx_Merge_2.oif	385.7278379313157	592.9114374721852
201997	Rat_Brain_SAL1.3_PDE2_Cx_Merge_2.oif	50.98405334472664	624.2895622895622
201997	Rat_Brain_SAL1.3_PDE2_Cx_Merge_2.oif	117.93281026204446	774.4643377001455
201997	Rat_Brain_SAL1.3_PDE2_Cx_Merge_2.oif	351.22347859700574	699.8367546432063
201997	Rat_Brain_SAL1.3_PDE2_Cx_Merge_2.oif	172.0068062337242	668.4530938123753
201997	Rat_Brain_SAL1.3_PDE2_Cx_Merge_2.oif	132.52420600043425	812.5673575129533
201997	Rat_Brain_SAL1.3_PDE2_Cx_Merge_2.oif	312.5991957600916	624.0658978583197
201997	Rat_Brain_SAL1.3_PDE2_Cx_Merge_2.oif	117.58948330349412	877.3605839416058
201997	Rat_Brain_SAL1.3_PDE2_Cx_Merge_2.oif	249.59869886610284	716.9050894085282
201997	Rat_Brain_SAL1.3_PDE2_Cx_Merge_2.oif	129.60592685275628	522.641059602649
201997	Rat_Brain_SAL1.3_PDE2_Cx_Merge_2.oif	470.8729236518019	515.9620853080569
201997	Rat_Brain_SAL1.3_PDE2_Cx_Merge_2.oif	219.04259955512185	878.5070532915361
201997	Rat_Brain_SAL1.3_PDE2_Cx_Merge_2.oif	267.10837375217056	734.8322622107969
201997	Rat_Brain_SAL1.3_PDE2_Cx_Merge_2.oif	487.3526176622186	687.9732300105671
201997	Rat_Brain_SAL1.3_PDE2_Cx_Merge_2.oif	62.65716993543847	771.5260273972602
201997	Rat_Brain_SAL1.3_PDE2_Cx_Merge_2.oif	225.05082132975295	837.2402745995423
201997	Rat_Brain_SAL1.3_PDE2_Cx_Merge_2.oif	445.63839219835137	637.4160246533128
201997	Rat_Brain_SAL1.3_PDE2_Cx_Merge_2.oif	182.30661499023466	864.9237288135594
201997	Rat_Brain_SAL1.3_PDE2_Cx_Merge_2.oif	259.72684414333804	618.6074025115664
201997	Rat_Brain_SAL1.3_PDE2_Cx_Merge_2.oif	130.29258076985698	894.9380764163373
201997	Rat_Brain_SAL1.3_PDE2_Cx_Merge_2.oif	165.6552575005428	764.1139896373057
201997	Rat_Brain_SAL1.3_PDE2_Cx_Merge_2.oif	37.250975002712735	515.1705069124424
201997	Rat_Brain_SAL1.3_PDE2_Cx_Merge_2.oif	318.43575405544755	804.1024258760108
201997	Rat_Brain_SAL1.3_PDE2_Cx_Merge_2.oif	169.77518100314694	820.6723963599595
201997	Rat_Brain_SAL1.3_PDE2_Cx_Merge_2.oif	28.667801038954035	567.4191616766467
201997	Rat_Brain_SAL1.3_PDE2_Cx_Merge_2.oif	497.4807629394539	731.3768115942029
201997	Rat_Brain_SAL1.3_PDE2_Cx_Merge_2.oif	104.88638583713123	609.8363338788871
201997	Rat_Brain_SAL1.3_PDE2_Cx_Merge_2.oif	204.62286729600726	647.1761744966443
201997	Rat_Brain_SAL1.3_PDE2_Cx_Merge_2.oif	93.72825968424493	684.5879120879121
201997	Rat_Brain_SAL1.3_PDE2_Cx_Merge_2.oif	38.795946316189294	778.6238938053098
201998	Rat_Brain_SAL6DX_PDE2_Cx_Merge_2.oif	365.1282204182948	427.84579219558066
201998	Rat_Brain_SAL6DX_PDE2_Cx_Merge_2.oif	298.179463500977	432.01842256764536
201998	Rat_Brain_SAL6DX_PDE2_Cx_Merge_2.oif	291.99957824707076	412.031746031746
201998	Rat_Brain_SAL6DX_PDE2_Cx_Merge_2.oif	33.64604193793408	352.9183673469388
201998	Rat_Brain_SAL6DX_PDE2_Cx_Merge_2.oif	606.8303992377397	431.7946251768034
201998	Rat_Brain_SAL6DX_PDE2_Cx_Merge_2.oif	405.1258110894103	409.80550847457624
201998	Rat_Brain_SAL6DX_PDE2_Cx_Merge_2.oif	119.99277201334655	384.3705293276109
201998	Rat_Brain_SAL6DX_PDE2_Cx_Merge_2.oif	235.69395704481371	365.1005098324836
201998	Rat_Brain_SAL6DX_PDE2_Cx_Merge_2.oif	190.20313503689266	411.8086642599278
201998	Rat_Brain_SAL6DX_PDE2_Cx_Merge_2.oif	493.01751247829935	414.14623955431756
201998	Rat_Brain_SAL6DX_PDE2_Cx_Merge_2.oif	341.0953333197705	426.9531957725214
201998	Rat_Brain_SAL6DX_PDE2_Cx_Merge_2.oif	682.5339935980913	401.3573943661972
201998	Rat_Brain_SAL6DX_PDE2_Cx_Merge_2.oif	75.01694044325099	544.4713958810069
201998	Rat_Brain_SAL6DX_PDE2_Cx_Merge_2.oif	571.4677225070537	429.08440973265243
201998	Rat_Brain_SAL6DX_PDE2_Cx_Merge_2.oif	11.673116590711825	769.7794117647059
201998	Rat_Brain_SAL6DX_PDE2_Cx_Merge_2.oif	243.0754866536462	456.3848870056497
201998	Rat_Brain_SAL6DX_PDE2_Cx_Merge_2.oif	60.59720818413638	423.4532577903683
201998	Rat_Brain_SAL6DX_PDE2_Cx_Merge_2.oif	25.23453145345056	352.1224489795918
201998	Rat_Brain_SAL6DX_PDE2_Cx_Merge_2.oif	308.1359452989371	480.1242339832869
201998	Rat_Brain_SAL6DX_PDE2_Cx_Merge_2.oif	74.33028652615029	396.93302540415704
201998	Rat_Brain_SAL6DX_PDE2_Cx_Merge_2.oif	600.6505139838334	354.6619034009717
201998	Rat_Brain_SAL6DX_PDE2_Cx_Merge_2.oif	534.7317379421667	402.88860353130013
201998	Rat_Brain_SAL6DX_PDE2_Cx_Merge_2.oif	262.81678677029123	422.9379490529066
201998	Rat_Brain_SAL6DX_PDE2_Cx_Merge_2.oif	353.62676730685814	417.33009708737865
201998	Rat_Brain_SAL6DX_PDE2_Cx_Merge_2.oif	605.4570914035382	388.57159058690104
201998	Rat_Brain_SAL6DX_PDE2_Cx_Merge_2.oif	591.5523495822492	470.2234474753337
201998	Rat_Brain_SAL6DX_PDE2_Cx_Merge_2.oif	28.667801038954035	375.9520958083832
201998	Rat_Brain_SAL6DX_PDE2_Cx_Merge_2.oif	299.89609829372876	444.5741270749857
201998	Rat_Brain_SAL6DX_PDE2_Cx_Merge_2.oif	148.83223653157575	367.520184544406
201998	Rat_Brain_SAL6DX_PDE2_Cx_Merge_2.oif	202.90623250325552	411.5279187817259
201998	Rat_Brain_SAL6DX_PDE2_Cx_Merge_2.oif	64.20214124891503	411.7486631016043
201998	Rat_Brain_SAL6DX_PDE2_Cx_Merge_2.oif	240.84386142306894	424.06129722024235
201998	Rat_Brain_SAL6DX_PDE2_Cx_Merge_2.oif	291.1412608506949	419.72641509433964
201998	Rat_Brain_SAL6DX_PDE2_Cx_Merge_2.oif	593.9556382921016	374.0130057803468
201998	Rat_Brain_SAL6DX_PDE2_Cx_Merge_2.oif	116.55950242784306	304.880706921944
201998	Rat_Brain_SAL6DX_PDE2_Cx_Merge_2.oif	516.8787360975485	383.21753570242447
201998	Rat_Brain_SAL6DX_PDE2_Cx_Merge_2.oif	558.9362885199662	359.5577395577396
201998	Rat_Brain_SAL6DX_PDE2_Cx_Merge_2.oif	179.04500888400634	321.98082454458296
201998	Rat_Brain_SAL6DX_PDE2_Cx_Merge_2.oif	241.18718838161928	335.22633451957296
201998	Rat_Brain_SAL6DX_PDE2_Cx_Merge_2.oif	789.6520046657998	376.74434782608694
201998	Rat_Brain_SAL6DX_PDE2_Cx_Merge_2.oif	166.34191141764347	421.39318885448915
201998	Rat_Brain_SAL6DX_PDE2_Cx_Merge_2.oif	298.8661174180777	399.2797242963814
201998	Rat_Brain_SAL6DX_PDE2_Cx_Merge_2.oif	160.33368964301238	403.8640256959315
201998	Rat_Brain_SAL6DX_PDE2_Cx_Merge_2.oif	833.9411823187946	441.76842321943184
201998	Rat_Brain_SAL6DX_PDE2_Cx_Merge_2.oif	348.64852640787814	435.64007877892664
201998	Rat_Brain_SAL6DX_PDE2_Cx_Merge_2.oif	487.1809541829435	414.1909795630726
201998	Rat_Brain_SAL6DX_PDE2_Cx_Merge_2.oif	105.74470323350711	304.97564935064935
201998	Rat_Brain_SAL6DX_PDE2_Cx_Merge_2.oif	494.73414727105114	399.88376127689105
201998	Rat_Brain_SAL6DX_PDE2_Cx_Merge_2.oif	518.0803804524747	392.47117296222666
201998	Rat_Brain_SAL6DX_PDE2_Cx_Merge_2.oif	478.59778021918476	465.33142037302724
201998	Rat_Brain_SAL6DX_PDE2_Cx_Merge_2.oif	308.6509357367626	399.78754171301443
201998	Rat_Brain_SAL6DX_PDE2_Cx_Merge_2.oif	88.40669182671454	360.75728155339806
201998	Rat_Brain_SAL6DX_PDE2_Cx_Merge_2.oif	12.01644354926217	402.1714285714286
201998	Rat_Brain_SAL6DX_PDE2_Cx_Merge_2.oif	476.3661549886075	416.8187387387387
201998	Rat_Brain_SAL6DX_PDE2_Cx_Merge_2.oif	559.2796154785165	394.12737875997544
201998	Rat_Brain_SAL6DX_PDE2_Cx_Merge_2.oif	122.22439724392379	414.00280898876406
201998	Rat_Brain_SAL6DX_PDE2_Cx_Merge_2.oif	312.94252271864195	466.2397147558969
201998	Rat_Brain_SAL6DX_PDE2_Cx_Merge_2.oif	402.2075319417324	490.7836107554417
201998	Rat_Brain_SAL6DX_PDE2_Cx_Merge_2.oif	145.57063042534745	334.3643867924528
201998	Rat_Brain_SAL6DX_PDE2_Cx_Merge_2.oif	743.3028652615029	488.55381062355656
201998	Rat_Brain_SAL6DX_PDE2_Cx_Merge_2.oif	407.7007632785379	409.73473684210524
201998	Rat_Brain_SAL6DX_PDE2_Cx_Merge_2.oif	559.9662693956171	421.12936848559167
201998	Rat_Brain_SAL6DX_PDE2_Cx_Merge_2.oif	203.93621337890656	410.97895622895624
201998	Rat_Brain_SAL6DX_PDE2_Cx_Merge_2.oif	289.7679530164935	401.23222748815164
201998	Rat_Brain_SAL6DX_PDE2_Cx_Merge_2.oif	456.2815279134122	413.4127163280662
201998	Rat_Brain_SAL6DX_PDE2_Cx_Merge_2.oif	410.7907059054911	375.8491433347263
201998	Rat_Brain_SAL6DX_PDE2_Cx_Merge_2.oif	82.22680657280829	465.5386221294363
201998	Rat_Brain_SAL6DX_PDE2_Cx_Merge_2.oif	384.0112031385639	446.8448815377738
201998	Rat_Brain_SAL6DX_PDE2_Cx_Merge_2.oif	526.148563978408	489.1024469820555
201998	Rat_Brain_SAL6DX_PDE2_Cx_Merge_2.oif	365.29988389757	457.218515037594
201998	Rat_Brain_SAL6DX_PDE2_Cx_Merge_2.oif	877.3720425754136	374.3958129524555
201998	Rat_Brain_SAL6DX_PDE2_Cx_Merge_2.oif	645.2830185953786	433.75472200053207
201998	Rat_Brain_SAL6DX_PDE2_Cx_Merge_2.oif	291.4845878092452	405.1660777385159
201998	Rat_Brain_SAL6DX_PDE2_Cx_Merge_2.oif	457.9981627061639	462.1847826086956
201998	Rat_Brain_SAL6DX_PDE2_Cx_Merge_2.oif	349.8501707628044	482.21933267909714
201998	Rat_Brain_SAL6DX_PDE2_Cx_Merge_2.oif	507.2655812581388	435.3881556683587
201998	Rat_Brain_SAL6DX_PDE2_Cx_Merge_2.oif	387.44447272406745	425.5445281346921
201998	Rat_Brain_SAL6DX_PDE2_Cx_Merge_2.oif	365.29988389757	406.6109022556391
201998	Rat_Brain_SAL6DX_PDE2_Cx_Merge_2.oif	180.93330715603327	564.8804554079696
201998	Rat_Brain_SAL6DX_PDE2_Cx_Merge_2.oif	715.4933816189247	513.9042706333973
201998	Rat_Brain_SAL6DX_PDE2_Cx_Merge_2.oif	818.8347961425794	416.159748427673
201998	Rat_Brain_SAL6DX_PDE2_Cx_Merge_2.oif	200.50294379340306	395.42294520547944
201998	Rat_Brain_SAL6DX_PDE2_Cx_Merge_2.oif	142.99567823621985	435.953181272509
201998	Rat_Brain_SAL6DX_PDE2_Cx_Merge_2.oif	81.19682569715724	344.5137420718816
201998	Rat_Brain_SAL6DX_PDE2_Cx_Merge_2.oif	669.8308961317284	473.42311635058945
201998	Rat_Brain_SAL6DX_PDE2_Cx_Merge_2.oif	335.9454289415153	427.8809402146142
201998	Rat_Brain_SAL6DX_PDE2_Cx_Merge_2.oif	165.82692097981797	501.0113871635611
201998	Rat_Brain_SAL6DX_PDE2_Cx_Merge_2.oif	418.0005720350484	423.6065708418891
201998	Rat_Brain_SAL6DX_PDE2_Cx_Merge_2.oif	199.30129943847686	422.161068044789
201998	Rat_Brain_SAL6DX_PDE2_Cx_Merge_2.oif	404.78248413086	362.95335029686174
201998	Rat_Brain_SAL6DX_PDE2_Cx_Merge_2.oif	254.0619493272573	423.5141891891892
201998	Rat_Brain_SAL6DX_PDE2_Cx_Merge_2.oif	315.51747490776955	466.17083786724703
201998	Rat_Brain_SAL6DX_PDE2_Cx_Merge_2.oif	1084.3981985812734	462.4242520183631
201998	Rat_Brain_SAL6DX_PDE2_Cx_Merge_2.oif	220.24424391004808	510.38971161340606
201998	Rat_Brain_SAL6DX_PDE2_Cx_Merge_2.oif	383.6678761800136	401.7234899328859
201998	Rat_Brain_SAL6DX_PDE2_Cx_Merge_2.oif	285.8196929931645	450.65405405405403
201998	Rat_Brain_SAL6DX_PDE2_Cx_Merge_2.oif	188.14317328559056	364.9835766423358
201998	Rat_Brain_SAL6DX_PDE2_Cx_Merge_2.oif	199.64462639702722	456.70593293207224
201998	Rat_Brain_SAL6DX_PDE2_Cx_Merge_2.oif	122.22439724392379	478.0842696629214
201998	Rat_Brain_SAL6DX_PDE2_Cx_Merge_2.oif	434.6519295247403	479.672195892575
201998	Rat_Brain_SAL6DX_PDE2_Cx_Merge_2.oif	659.7027508544932	440.24408014571947
201998	Rat_Brain_SAL6DX_PDE2_Cx_Merge_2.oif	19.569636637369822	418.36842105263156
201998	Rat_Brain_SAL6DX_PDE2_Cx_Merge_2.oif	506.5789273410381	413.78447983734327
201998	Rat_Brain_SAL6DX_PDE2_Cx_Merge_2.oif	580.3942234293628	414.39929015084294
201998	Rat_Brain_SAL6DX_PDE2_Cx_Merge_2.oif	618.6751793077266	524.0216426193118
201998	Rat_Brain_SAL6DX_PDE2_Cx_Merge_2.oif	218.52760911729632	381.7690494893951
201998	Rat_Brain_SAL6DX_PDE2_Cx_Merge_2.oif	280.4981251356341	518.4265605875153
201998	Rat_Brain_SAL6DX_PDE2_Cx_Merge_2.oif	244.27713100857244	466.8840477863668
201998	Rat_Brain_SAL6DX_PDE2_Cx_Merge_2.oif	313.8008401150178	436.78063457330416
201998	Rat_Brain_SAL6DX_PDE2_Cx_Merge_2.oif	212.69105082194042	364.11702986279255
201998	Rat_Brain_SAL6DX_PDE2_Cx_Merge_2.oif	174.23843146430147	385.6098522167488
201998	Rat_Brain_SAL6DX_PDE2_Cx_Merge_2.oif	208.05613688151075	443.31435643564356
201998	Rat_Brain_SAL6DX_PDE2_Cx_Merge_2.oif	272.0866146511506	452.17981072555204
201998	Rat_Brain_SAL6DX_PDE2_Cx_Merge_2.oif	247.36707363552557	406.62109646079114
201998	Rat_Brain_SAL6DX_PDE2_Cx_Merge_2.oif	722.3599207899316	339.80893536121675
201998	Rat_Brain_SAL6DX_PDE2_Cx_Merge_2.oif	243.93380405002208	524.0119634060521
201998	Rat_Brain_SAL6DX_PDE2_Cx_Merge_2.oif	660.3894047715938	458.7644918118014
201998	Rat_Brain_SAL6DX_PDE2_Cx_Merge_2.oif	239.47055358886757	490.7326164874552
201998	Rat_Brain_SAL6DX_PDE2_Cx_Merge_2.oif	482.5460402425138	479.5994308075418
201998	Rat_Brain_SAL6DX_PDE2_Cx_Merge_2.oif	242.90382317437104	443.51802120141343
201998	Rat_Brain_SAL6DX_PDE2_Cx_Merge_2.oif	316.7191192626958	478.6948509485095
201998	Rat_Brain_SAL6DX_PDE2_Cx_Merge_2.oif	193.1214141845706	486.88
201998	Rat_Brain_SAL6DX_PDE2_Cx_Merge_2.oif	293.37288608127216	386.7197191339965
201998	Rat_Brain_SAL6DX_PDE2_Cx_Merge_2.oif	95.78822143554703	422.51433691756273
201998	Rat_Brain_SAL6DX_PDE2_Cx_Merge_2.oif	68.66539171006956	361.6975
201998	Rat_Brain_SAL6DX_PDE2_Cx_Merge_2.oif	141.27904344346808	519.3511543134872
201998	Rat_Brain_SAL6DX_PDE2_Cx_Merge_2.oif	703.1336111111121	416.19287109375
201998	Rat_Brain_SAL6DX_PDE2_Cx_Merge_2.oif	237.58225531684064	396.84971098265896
201998	Rat_Brain_SAL6DX_PDE2_Cx_Merge_2.oif	190.20313503689266	454.0370036101083
201998	Rat_Brain_SAL6DX_PDE2_Cx_Merge_2.oif	233.11900485568611	455.97128129602356
201998	Rat_Brain_SAL6DX_PDE2_Cx_Merge_2.oif	266.59338331434503	323.9317450096587
201998	Rat_Brain_SAL6DX_PDE2_Cx_Merge_2.oif	308.3076087782123	540.0902004454343
201998	Rat_Brain_SAL6DX_PDE2_Cx_Merge_2.oif	214.40768561469218	377.02241793434746
201998	Rat_Brain_SAL6DX_PDE2_Cx_Merge_2.oif	536.105045776368	442.0457893051553
201998	Rat_Brain_SAL6DX_PDE2_Cx_Merge_2.oif	174.5817584228518	434.09832841691247
201998	Rat_Brain_SAL6DX_PDE2_Cx_Merge_2.oif	183.67992282443603	509.7616822429907
201998	Rat_Brain_SAL6DX_PDE2_Cx_Merge_2.oif	256.12191107855944	399.54356568364614
201998	Rat_Brain_SAL6DX_PDE2_Cx_Merge_2.oif	209.0861177571618	373.24055829228246
201998	Rat_Brain_SAL6DX_PDE2_Cx_Merge_2.oif	276.20653815375476	543.4425108763207
201998	Rat_Brain_SAL6DX_PDE2_Cx_Merge_2.oif	277.2365190294058	422.0334365325077
201998	Rat_Brain_SAL6DX_PDE2_Cx_Merge_2.oif	317.06244622124615	372.8738494856524
201998	Rat_Brain_SAL6DX_PDE2_Cx_Merge_2.oif	242.04550577799517	460.72340425531917
201998	Rat_Brain_SAL6DX_PDE2_Cx_Merge_2.oif	234.83563964843785	531.7266081871345
201998	Rat_Brain_SAL6DX_PDE2_Cx_Merge_2.oif	209.6011081949873	376.1007371007371
201998	Rat_Brain_SAL6DX_PDE2_Cx_Merge_2.oif	299.5527713351784	424.13925501432664
201998	Rat_Brain_SAL6DX_PDE2_Cx_Merge_2.oif	409.9323885091152	475.33458961474037
201998	Rat_Brain_SAL6DX_PDE2_Cx_Merge_2.oif	167.88688273112007	440.1247443762781
201998	Rat_Brain_SAL6DX_PDE2_Cx_Merge_2.oif	415.2539563666456	369.8842496899545
201998	Rat_Brain_SAL6DX_PDE2_Cx_Merge_2.oif	48.92409159342455	415.4350877192982
201998	Rat_Brain_SAL6DX_PDE2_Cx_Merge_2.oif	268.99667202419744	456.18442884492663
201998	Rat_Brain_SAL6DX_PDE2_Cx_Merge_2.oif	409.76072502984005	432.1290322580645
201998	Rat_Brain_SAL6DX_PDE2_Cx_Merge_2.oif	474.64952019585576	508.6802893309222
201998	Rat_Brain_SAL6DX_PDE2_Cx_Merge_2.oif	56.99227511935773	396.5903614457831
201998	Rat_Brain_SAL6DX_PDE2_Cx_Merge_2.oif	415.9406102837463	416.7069748245976
201998	Rat_Brain_SAL6DX_PDE2_Cx_Merge_2.oif	362.7249317084424	383.3734027449124
201998	Rat_Brain_SAL6DX_PDE2_Cx_Merge_2.oif	174.0667679850263	405.11439842209074
201998	Rat_Brain_SAL6DX_PDE2_Cx_Merge_2.oif	493.7041663954001	406.06293463143254
201998	Rat_Brain_SAL6DX_PDE2_Cx_Merge_2.oif	100.07980841742636	484.6363636363636
201998	Rat_Brain_SAL6DX_PDE2_Cx_Merge_2.oif	438.60018954806924	433.44892367906067
201998	Rat_Brain_SAL6DX_PDE2_Cx_Merge_2.oif	161.19200703938827	474.5782747603834
201998	Rat_Brain_SAL6DX_PDE2_Cx_Merge_2.oif	394.4826753743496	421.34986945169715
201998	Rat_Brain_SAL6DX_PDE2_Cx_Merge_2.oif	23.174569702148474	467.2074074074074
201998	Rat_Brain_SAL6DX_PDE2_Cx_Merge_2.oif	274.3182398817279	413.9455569461827
201998	Rat_Brain_SAL6DX_PDE2_Cx_Merge_2.oif	110.20795369466161	417.3380062305296
201998	Rat_Brain_SAL6DX_PDE2_Cx_Merge_2.oif	99.56481797960085	373.6034482758621
201998	Rat_Brain_SAL6DX_PDE2_Cx_Merge_2.oif	276.5498651123051	660.1489757914339
201998	Rat_Brain_SAL6DX_PDE2_Cx_Merge_2.oif	252.86030497233114	444.7773251866938
201998	Rat_Brain_SAL6DX_PDE2_Cx_Merge_2.oif	32.27273410373269	381.1170212765957
201998	Rat_Brain_SAL6DX_PDE2_Cx_Merge_2.oif	85.48841267903659	433.76506024096386
201998	Rat_Brain_SAL6DX_PDE2_Cx_Merge_2.oif	149.51889044867644	466.07003444316877
201998	Rat_Brain_SAL6DX_PDE2_Cx_Merge_2.oif	158.61705485026067	484.1363636363636
201998	Rat_Brain_SAL6DX_PDE2_Cx_Merge_2.oif	49.78240898980042	454.0137931034483
201998	Rat_Brain_SAL6DX_PDE2_Cx_Merge_2.oif	41.02757154676655	452.1715481171548
201999	Rat_Brain_SAL15.1_PDE2_Cx_Merge.oif	32.10107062445751	520.8502673796792
201999	Rat_Brain_SAL15.1_PDE2_Cx_Merge.oif	177.5000375705298	490.79110251450675
201999	Rat_Brain_SAL15.1_PDE2_Cx_Merge.oif	298.52279045952736	443.98389879240943
201999	Rat_Brain_SAL15.1_PDE2_Cx_Merge.oif	209.25778123643695	450.54716981132077
201999	Rat_Brain_SAL15.1_PDE2_Cx_Merge.oif	59.567227308485336	523.749279538905
201999	Rat_Brain_SAL15.1_PDE2_Cx_Merge.oif	14.076405300564257	444.5853658536585
201999	Rat_Brain_SAL15.1_PDE2_Cx_Merge.oif	186.59820197211403	513.0128794848206
201999	Rat_Brain_SAL15.1_PDE2_Cx_Merge.oif	389.3327709960943	451.0141093474427
201999	Rat_Brain_SAL15.1_PDE2_Cx_Merge.oif	362.7249317084424	434.39185991481304
201999	Rat_Brain_SAL15.1_PDE2_Cx_Merge.oif	58.880573391384644	480.3498542274053
201999	Rat_Brain_SAL15.1_PDE2_Cx_Merge.oif	199.98795335557756	396.75622317596566
201999	Rat_Brain_SAL15.1_PDE2_Cx_Merge.oif	246.68041971842484	459.3723034098817
201999	Rat_Brain_SAL15.1_PDE2_Cx_Merge.oif	151.57885219997854	421.34428086070216
201999	Rat_Brain_SAL15.1_PDE2_Cx_Merge.oif	52.35736117892803	410.2491803278688
201999	Rat_Brain_SAL15.1_PDE2_Cx_Merge.oif	67.63541083441851	474.3959390862944
201999	Rat_Brain_SAL15.1_PDE2_Cx_Merge.oif	222.47586914062535	521.3310185185185
201999	Rat_Brain_SAL15.1_PDE2_Cx_Merge.oif	366.1582012939459	487.3774027191749
201999	Rat_Brain_SAL15.1_PDE2_Cx_Merge.oif	240.32887098524344	437.13214285714287
201999	Rat_Brain_SAL15.1_PDE2_Cx_Merge.oif	355.17173862033474	404.8303528274529
201999	Rat_Brain_SAL15.1_PDE2_Cx_Merge.oif	339.0353715684684	389.04810126582277
201999	Rat_Brain_SAL15.1_PDE2_Cx_Merge.oif	221.27422478569912	436.3677269200931
201999	Rat_Brain_SAL15.1_PDE2_Cx_Merge.oif	45.147495049370725	474.1368821292776
201999	Rat_Brain_SAL15.1_PDE2_Cx_Merge.oif	495.2491377088766	375.3688041594454
201999	Rat_Brain_SAL15.1_PDE2_Cx_Merge.oif	24.547877536349866	435.4195804195804
201999	Rat_Brain_SAL15.1_PDE2_Cx_Merge.oif	261.44347893608983	395.73407747866054
201999	Rat_Brain_SAL15.1_PDE2_Cx_Merge.oif	242.5604962158207	335.50955414012736
201999	Rat_Brain_SAL15.1_PDE2_Cx_Merge.oif	110.55128065321199	367.04813664596276
201999	Rat_Brain_SAL15.1_PDE2_Cx_Merge.oif	507.78057169596434	407.8015551048005
201999	Rat_Brain_SAL15.1_PDE2_Cx_Merge.oif	272.25827813042577	433.81525851197983
201999	Rat_Brain_SAL15.1_PDE2_Cx_Merge.oif	122.05273376464862	382.0872011251758
201999	Rat_Brain_SAL15.1_PDE2_Cx_Merge.oif	138.70409125434048	402.23638613861385
201999	Rat_Brain_SAL15.1_PDE2_Cx_Merge.oif	99.04982754177531	406.2530329289428
201999	Rat_Brain_SAL15.1_PDE2_Cx_Merge.oif	503.6606481933602	409.26721199727336
201999	Rat_Brain_SAL15.1_PDE2_Cx_Merge.oif	299.72443481445356	369.15234822451316
201999	Rat_Brain_SAL15.1_PDE2_Cx_Merge.oif	498.1674168565546	394.276705720193
201999	Rat_Brain_SAL15.1_PDE2_Cx_Merge.oif	126.34432074652797	407.42255434782606
201999	Rat_Brain_SAL15.1_PDE2_Cx_Merge.oif	242.90382317437104	347.8756183745583
201999	Rat_Brain_SAL15.1_PDE2_Cx_Merge.oif	466.9246636284729	419.56838235294117
201999	Rat_Brain_SAL15.1_PDE2_Cx_Merge.oif	87.54837443033868	432.59411764705885
201999	Rat_Brain_SAL15.1_PDE2_Cx_Merge.oif	56.133957722981854	444.2538226299694
201999	Rat_Brain_SAL15.1_PDE2_Cx_Merge.oif	169.60351752387177	481.1761133603239
201999	Rat_Brain_SAL15.1_PDE2_Cx_Merge.oif	748.6244331190333	471.3503783535886
201999	Rat_Brain_SAL15.1_PDE2_Cx_Merge.oif	326.1606106228304	419.46315789473687
201999	Rat_Brain_SAL15.1_PDE2_Cx_Merge.oif	209.6011081949873	459.64127764127767
201999	Rat_Brain_SAL15.1_PDE2_Cx_Merge.oif	285.30470255533896	360.64440433212997
201999	Rat_Brain_SAL15.1_PDE2_Cx_Merge.oif	284.78971211751343	381.41169379144065
201999	Rat_Brain_SAL15.1_PDE2_Cx_Merge.oif	210.63108907063835	320.70171149144255
201999	Rat_Brain_SAL15.1_PDE2_Cx_Merge.oif	587.2607626003698	414.53317743349896
201999	Rat_Brain_SAL15.1_PDE2_Cx_Merge.oif	215.60932996961836	309.03821656050957
201999	Rat_Brain_SAL15.1_PDE2_Cx_Merge.oif	375.25636569553006	310.15507776761206
201999	Rat_Brain_SAL15.1_PDE2_Cx_Merge.oif	88.57835530598972	359.5658914728682
201999	Rat_Brain_SAL15.1_PDE2_Cx_Merge.oif	289.0812990993928	324.75771971496437
201999	Rat_Brain_SAL15.1_PDE2_Cx_Merge.oif	378.8612987603087	418.16266425011327
201999	Rat_Brain_SAL15.1_PDE2_Cx_Merge.oif	390.01942491319505	344.6219190140845
201999	Rat_Brain_SAL15.1_PDE2_Cx_Merge.oif	296.4628287082253	350.4030110017371
201999	Rat_Brain_SAL15.1_PDE2_Cx_Merge.oif	96.30321187337255	365.4117647058824
201999	Rat_Brain_SAL15.1_PDE2_Cx_Merge.oif	94.75824055989598	341.85869565217394
201999	Rat_Brain_SAL15.1_PDE2_Cx_Merge.oif	347.79020901150227	351.1219151036525
201999	Rat_Brain_SAL15.1_PDE2_Cx_Merge.oif	241.18718838161928	328.46832740213523
201999	Rat_Brain_SAL15.1_PDE2_Cx_Merge.oif	684.4222918701182	314.8161524956107
201999	Rat_Brain_SAL15.1_PDE2_Cx_Merge.oif	205.99617513020866	347.99666666666667
201999	Rat_Brain_SAL15.1_PDE2_Cx_Merge.oif	235.69395704481371	342.7705753823744
201999	Rat_Brain_SAL15.1_PDE2_Cx_Merge.oif	127.5459651014542	329.15343203230145
201999	Rat_Brain_SAL15.1_PDE2_Cx_Merge.oif	11.501453111436648	308.2686567164179
201999	Rat_Brain_SAL15.1_PDE2_Cx_Merge.oif	409.9323885091152	342.6494974874372
201999	Rat_Brain_SAL15.1_PDE2_Cx_Merge.oif	218.184282158746	383.2997639653816
201999	Rat_Brain_SAL15.1_PDE2_Cx_Merge.oif	316.890782741971	408.78114842903574
201999	Rat_Brain_SAL15.1_PDE2_Cx_Merge.oif	186.94152893066436	421.56473829201104
201999	Rat_Brain_SAL15.1_PDE2_Cx_Merge.oif	52.01403422037769	315.64686468646863
201999	Rat_Brain_SAL15.1_PDE2_Cx_Merge.oif	318.43575405544755	380.45013477088946
201999	Rat_Brain_SAL15.1_PDE2_Cx_Merge.oif	663.8226743570974	337.2880786139126
201999	Rat_Brain_SAL15.1_PDE2_Cx_Merge.oif	227.62577351888055	385.3137254901961
201999	Rat_Brain_SAL15.1_PDE2_Cx_Merge.oif	309.16592617458815	373.6779566907274
201999	Rat_Brain_SAL15.1_PDE2_Cx_Merge.oif	182.82160542806017	372.91737089201877
201999	Rat_Brain_SAL15.1_PDE2_Cx_Merge.oif	11.844780069986998	305.84057971014494
201999	Rat_Brain_SAL15.1_PDE2_Cx_Merge.oif	206.68282904730935	404.67109634551497
201999	Rat_Brain_SAL15.1_PDE2_Cx_Merge.oif	187.2848558892147	358.4317140238314
201999	Rat_Brain_SAL15.1_PDE2_Cx_Merge.oif	93.04160576714423	310.81180811808116
201999	Rat_Brain_SAL15.1_PDE2_Cx_Merge.oif	376.80133700900666	361.3854214123007
201999	Rat_Brain_SAL15.1_PDE2_Cx_Merge.oif	239.9855440266931	369.7846924177396
201999	Rat_Brain_SAL15.1_PDE2_Cx_Merge.oif	618.5035158284514	340.35137385512076
201999	Rat_Brain_SAL15.1_PDE2_Cx_Merge.oif	121.36607984754792	402.14992927864216
201999	Rat_Brain_SAL15.1_PDE2_Cx_Merge.oif	277.57984598795616	367.99319727891157
201999	Rat_Brain_SAL15.1_PDE2_Cx_Merge.oif	414.91062940809525	347.11170872983035
201999	Rat_Brain_SAL15.1_PDE2_Cx_Merge.oif	673.7791561550574	366.6619108280255
201999	Rat_Brain_SAL15.1_PDE2_Cx_Merge.oif	208.74279079861142	401.17845394736844
201999	Rat_Brain_SAL15.1_PDE2_Cx_Merge.oif	260.9284884982643	370.20723684210526
201999	Rat_Brain_SAL15.1_PDE2_Cx_Merge.oif	98.5348371039498	344.05923344947735
201999	Rat_Brain_SAL15.1_PDE2_Cx_Merge.oif	148.83223653157575	360.2733564013841
201999	Rat_Brain_SAL15.1_PDE2_Cx_Merge.oif	269.85498942057336	345.5960559796438
201999	Rat_Brain_SAL15.1_PDE2_Cx_Merge.oif	371.47976915147626	372.6538817005545
201999	Rat_Brain_SAL15.1_PDE2_Cx_Merge.oif	120.16443549262172	296.29
201999	Rat_Brain_SAL15.1_PDE2_Cx_Merge.oif	358.26168124728787	351.77096310493533
201999	Rat_Brain_SAL15.1_PDE2_Cx_Merge.oif	143.51066867404535	346.4066985645933
201999	Rat_Brain_SAL15.1_PDE2_Cx_Merge.oif	422.80714945475324	310.70604953308975
201999	Rat_Brain_SAL15.1_PDE2_Cx_Merge.oif	563.2278755018456	356.3812861932338
201999	Rat_Brain_SAL15.1_PDE2_Cx_Merge.oif	239.9855440266931	376.7181688125894
201999	Rat_Brain_SAL15.1_PDE2_Cx_Merge.oif	110.03629021538644	351.8393135725429
201999	Rat_Brain_SAL15.1_PDE2_Cx_Merge.oif	132.18087904188388	363.23896103896107
201999	Rat_Brain_SAL15.1_PDE2_Cx_Merge.oif	406.8424458821621	383.29704641350213
201999	Rat_Brain_SAL15.1_PDE2_Cx_Merge.oif	127.20263814290385	316.9595141700405
201999	Rat_Brain_SAL15.1_PDE2_Cx_Merge.oif	113.64122328016511	321.8776435045317
201999	Rat_Brain_SAL15.1_PDE2_Cx_Merge.oif	186.08321153428847	381.8607011070111
201999	Rat_Brain_SAL15.1_PDE2_Cx_Merge.oif	122.9110511610245	336.29050279329607
201999	Rat_Brain_SAL15.1_PDE2_Cx_Merge.oif	87.54837443033868	380.1549019607843
201999	Rat_Brain_SAL15.1_PDE2_Cx_Merge.oif	87.03338399251315	327.5069033530572
201999	Rat_Brain_SAL15.1_PDE2_Cx_Merge.oif	106.77468410915814	334.991961414791
201999	Rat_Brain_SAL15.1_PDE2_Cx_Merge.oif	510.8705143229175	388.539314516129
201999	Rat_Brain_SAL15.1_PDE2_Cx_Merge.oif	204.9661942545576	346.56867671691793
201999	Rat_Brain_SAL15.1_PDE2_Cx_Merge.oif	134.24084079318598	320.8618925831202
201999	Rat_Brain_SAL15.1_PDE2_Cx_Merge.oif	242.90382317437104	372.81625441696116
201999	Rat_Brain_SAL15.1_PDE2_Cx_Merge.oif	54.41732293023012	308.2807570977918
201999	Rat_Brain_SAL15.1_PDE2_Cx_Merge.oif	357.74669080946234	393.61180422264874
201999	Rat_Brain_SAL15.1_PDE2_Cx_Merge.oif	463.1480670844191	343.6071163825056
201999	Rat_Brain_SAL15.1_PDE2_Cx_Merge.oif	243.59047709147174	360.0641296687808
201999	Rat_Brain_SAL15.1_PDE2_Cx_Merge.oif	184.19491326226157	403.8825722273998
201999	Rat_Brain_SAL15.1_PDE2_Cx_Merge.oif	179.73166280110706	292.341929321872
201999	Rat_Brain_SAL15.1_PDE2_Cx_Merge.oif	360.32164299858994	365.0319199618866
201999	Rat_Brain_SAL15.1_PDE2_Cx_Merge.oif	605.9720818413638	293.3583569405099
201999	Rat_Brain_SAL15.1_PDE2_Cx_Merge.oif	477.911126302084	336.85057471264366
201999	Rat_Brain_SAL15.1_PDE2_Cx_Merge.oif	354.14175774468373	363.08046534173536
201999	Rat_Brain_SAL15.1_PDE2_Cx_Merge.oif	726.1365173339855	303.41536643026006
201999	Rat_Brain_SAL15.1_PDE2_Cx_Merge.oif	337.1470732964415	376.93228105906314
201999	Rat_Brain_SAL15.1_PDE2_Cx_Merge.oif	124.97101291232659	434.25686813186815
201999	Rat_Brain_SAL15.1_PDE2_Cx_Merge.oif	102.82642408582916	344.7679465776294
201999	Rat_Brain_SAL15.1_PDE2_Cx_Merge.oif	163.93862270779104	332.55811518324606
201999	Rat_Brain_SAL15.1_PDE2_Cx_Merge.oif	126.34432074652797	296.92391304347825
201999	Rat_Brain_SAL15.1_PDE2_Cx_Merge.oif	72.44198825412337	261.52843601895734
201999	Rat_Brain_SAL15.1_PDE2_Cx_Merge.oif	12.531433987087691	291.1917808219178
201999	Rat_Brain_SAL15.1_PDE2_Cx_Merge.oif	196.38302029079892	312.46765734265733
201999	Rat_Brain_SAL15.1_PDE2_Cx_Merge.oif	374.74137525770453	340.95144296839214
201999	Rat_Brain_SAL15.1_PDE2_Cx_Merge.oif	333.713803710938	269.3384773662551
201999	Rat_Brain_SAL15.1_PDE2_Cx_Merge.oif	176.6417201741539	269.9047619047619
201999	Rat_Brain_SAL15.1_PDE2_Cx_Merge.oif	183.16493238661053	322.11340206185565
201999	Rat_Brain_SAL15.1_PDE2_Cx_Merge.oif	31.071089748806468	324.7292817679558
201999	Rat_Brain_SAL15.1_PDE2_Cx_Merge.oif	347.96187249077747	310.9886531820424
201999	Rat_Brain_SAL15.1_PDE2_Cx_Merge.oif	74.1586230468751	289.150462962963
201999	Rat_Brain_SAL15.1_PDE2_Cx_Merge.oif	205.48118469238315	262.5981620718463
201999	Rat_Brain_SAL15.1_PDE2_Cx_Merge.oif	208.05613688151075	329.0635313531353
201999	Rat_Brain_SAL15.1_PDE2_Cx_Merge.oif	50.29739942762595	351.3481228668942
201999	Rat_Brain_SAL15.1_PDE2_Cx_Merge.oif	78.62187350802964	267.7903930131004
201999	Rat_Brain_SAL15.1_PDE2_Cx_Merge.oif	559.2796154785165	323.74432166973605
201999	Rat_Brain_SAL15.1_PDE2_Cx_Merge.oif	131.15089816623285	351.07460732984293
201999	Rat_Brain_SAL15.1_PDE2_Cx_Merge.oif	300.7544156901046	288.37956621004565
201999	Rat_Brain_SAL15.1_PDE2_Cx_Merge.oif	258.1818728298615	304.81117021276594
201999	Rat_Brain_SAL15.1_PDE2_Cx_Merge.oif	427.2703999159078	333.9381277621535
201999	Rat_Brain_SAL15.1_PDE2_Cx_Merge.oif	148.83223653157575	308.78777393310264
201999	Rat_Brain_SAL15.1_PDE2_Cx_Merge.oif	530.7834779188377	334.3056274256145
201999	Rat_Brain_SAL15.1_PDE2_Cx_Merge.oif	238.61223619249168	395.0834532374101
201999	Rat_Brain_SAL15.1_PDE2_Cx_Merge.oif	182.99326890733536	385.2045028142589
201999	Rat_Brain_SAL15.1_PDE2_Cx_Merge.oif	168.40187316894557	333.77675840978594
201999	Rat_Brain_SAL15.1_PDE2_Cx_Merge.oif	113.29789632161476	319.68333333333334
201999	Rat_Brain_SAL15.1_PDE2_Cx_Merge.oif	352.08179599338166	298.97074597757194
201999	Rat_Brain_SAL15.1_PDE2_Cx_Merge.oif	114.49954067654097	302.3463268365817
201999	Rat_Brain_SAL15.1_PDE2_Cx_Merge.oif	706.7385441758909	325.0565946077241
201999	Rat_Brain_SAL15.1_PDE2_Cx_Merge.oif	179.90332628038223	312.02385496183206
201999	Rat_Brain_SAL15.1_PDE2_Cx_Merge.oif	432.5919677734382	354.16031746031746
201999	Rat_Brain_SAL15.1_PDE2_Cx_Merge.oif	62.65716993543847	302.73972602739724
201999	Rat_Brain_SAL15.1_PDE2_Cx_Merge.oif	449.92997918023076	372.667684090042
201999	Rat_Brain_SAL15.1_PDE2_Cx_Merge.oif	149.86221740722678	345.30355097365407
201999	Rat_Brain_SAL15.1_PDE2_Cx_Merge.oif	123.42604159885002	389.59109874826146
201999	Rat_Brain_SAL15.1_PDE2_Cx_Merge.oif	25.406194932725736	305.5405405405405
201999	Rat_Brain_SAL15.1_PDE2_Cx_Merge.oif	234.32064921061234	358.85567765567765
201999	Rat_Brain_SAL15.1_PDE2_Cx_Merge.oif	82.39847005208345	362.3354166666667
202000	Rat_Brain_SAL1DX_2_PDE2_Cx_Merge_2.oif	9911.50596638999	257.6518064359694
202000	Rat_Brain_SAL1DX_2_PDE2_Cx_Merge_2.oif	1044.5722713894331	250.83648315529993
202000	Rat_Brain_SAL1DX_2_PDE2_Cx_Merge_2.oif	45.834148966471425	241.6441947565543
202000	Rat_Brain_SAL1DX_2_PDE2_Cx_Merge_2.oif	2013.9559388563398	259.186072280941
202000	Rat_Brain_SAL1DX_2_PDE2_Cx_Merge_2.oif	13.046424424913214	242.05263157894737
202000	Rat_Brain_SAL1DX_2_PDE2_Cx_Merge_2.oif	7515.942113104938	269.9286937852591
202000	Rat_Brain_SAL1DX_2_PDE2_Cx_Merge_2.oif	31.071089748806468	245.07734806629836
202000	Rat_Brain_SAL1DX_2_PDE2_Cx_Merge_2.oif	1710.6265709771078	259.2116407425991
202000	Rat_Brain_SAL1DX_2_PDE2_Cx_Merge_2.oif	19.226309678819476	250.75
202000	Rat_Brain_SAL1DX_2_PDE2_Cx_Merge_2.oif	807.1616795518676	280.93300723096553
202000	Rat_Brain_SAL1DX_2_PDE2_Cx_Merge_2.oif	1129.7173571099192	262.5249962011852
202000	Rat_Brain_SAL1DX_2_PDE2_Cx_Merge_2.oif	3750.675358683274	277.3502677468076
202000	Rat_Brain_SAL1DX_2_PDE2_Cx_Merge_2.oif	2126.2238543023036	301.55312449539804
202000	Rat_Brain_SAL1DX_2_PDE2_Cx_Merge_2.oif	1821.8645055474203	309.2656176387449
202000	Rat_Brain_SAL1DX_2_PDE2_Cx_Merge_2.oif	352.2534594726568	283.5960038986355
202000	Rat_Brain_SAL1DX_2_PDE2_Cx_Merge_2.oif	1962.2852315945124	304.77674744116877
202000	Rat_Brain_SAL1DX_2_PDE2_Cx_Merge_2.oif	1185.5079878743509	284.7606429192007
202000	Rat_Brain_SAL1DX_2_PDE2_Cx_Merge_2.oif	252.17365105523044	304.0129339686862
202000	Rat_Brain_SAL1DX_2_PDE2_Cx_Merge_2.oif	872.737128634984	311.5047206923682
202000	Rat_Brain_SAL1DX_2_PDE2_Cx_Merge_2.oif	338.17705417209254	332.41167512690356
202000	Rat_Brain_SAL1DX_2_PDE2_Cx_Merge_2.oif	178.0150280083553	374.48216007714564
202000	Rat_Brain_SAL1DX_2_PDE2_Cx_Merge_2.oif	1240.096974283856	360.0281007751938
202000	Rat_Brain_SAL1DX_2_PDE2_Cx_Merge_2.oif	679.1007240125878	366.60237613751264
