# Supplementary material for: Phosphodiesterase 2A inhibition corrects the aberrant behavioral traits observed in genetic and environmental preclinical models of Autism Spectrum Disorder
Source: Transl Psychiatry. 2022 Mar 25;12:119. doi: 10.1038/s41398-022-01885-2 (PMC8956682; doi:10.1038/s41398-022-01885-2)
Supplement: Supplementary file 4 — Supplementary Table 2 [file 41398_2022_1885_MOESM4_ESM.xlsx]

## Sheet: 2022-01-20_11-57-34_Results
Supplementary Table 2: Measures of PDE2A expression by immunofluorescence in cortex of VPA-treated rats
Image	Label	Area	Mean
202001	Rat_Brain_VPA8,1_PDE2_Cx_Merge,oif	108.148	574.705
202001	Rat_Brain_VPA8,1_PDE2_Cx_Merge,oif	359.463	523.81
202001	Rat_Brain_VPA8,1_PDE2_Cx_Merge,oif	25.5779	493.315
202001	Rat_Brain_VPA8,1_PDE2_Cx_Merge,oif	371.823	488.632
202001	Rat_Brain_VPA8,1_PDE2_Cx_Merge,oif	44.8042	542.452
202001	Rat_Brain_VPA8,1_PDE2_Cx_Merge,oif	401.521	523.101
202001	Rat_Brain_VPA8,1_PDE2_Cx_Merge,oif	146.257	547.583
202001	Rat_Brain_VPA8,1_PDE2_Cx_Merge,oif	167.544	556.224
202001	Rat_Brain_VPA8,1_PDE2_Cx_Merge,oif	399.118	589.523
202001	Rat_Brain_VPA8,1_PDE2_Cx_Merge,oif	189.688	509.443
202001	Rat_Brain_VPA8,1_PDE2_Cx_Merge,oif	273.975	632.299
202001	Rat_Brain_VPA8,1_PDE2_Cx_Merge,oif	166.857	598.948
202001	Rat_Brain_VPA8,1_PDE2_Cx_Merge,oif	369.42	622.25
202001	Rat_Brain_VPA8,1_PDE2_Cx_Merge,oif	206.854	511.234
202001	Rat_Brain_VPA8,1_PDE2_Cx_Merge,oif	179.045	687.232
202001	Rat_Brain_VPA8,1_PDE2_Cx_Merge,oif	133.383	504.255
202001	Rat_Brain_VPA8,1_PDE2_Cx_Merge,oif	539.195	612.675
202001	Rat_Brain_VPA8,1_PDE2_Cx_Merge,oif	55.2756	587.814
202001	Rat_Brain_VPA8,1_PDE2_Cx_Merge,oif	392.766	564.31
202001	Rat_Brain_VPA8,1_PDE2_Cx_Merge,oif	45.3192	466.28
202001	Rat_Brain_VPA8,1_PDE2_Cx_Merge,oif	21.4579	427.784
202001	Rat_Brain_VPA8,1_PDE2_Cx_Merge,oif	93.3849	484.919
202001	Rat_Brain_VPA8,1_PDE2_Cx_Merge,oif	467.096	560.759
202001	Rat_Brain_VPA8,1_PDE2_Cx_Merge,oif	297.321	756.942
202001	Rat_Brain_VPA8,1_PDE2_Cx_Merge,oif	93.3849	453.237
202001	Rat_Brain_VPA8,1_PDE2_Cx_Merge,oif	447.355	592.614
202001	Rat_Brain_VPA8,1_PDE2_Cx_Merge,oif	218.184	494.146
202001	Rat_Brain_VPA8,1_PDE2_Cx_Merge,oif	139.391	640.995
202001	Rat_Brain_VPA8,1_PDE2_Cx_Merge,oif	474.135	489.205
202001	Rat_Brain_VPA8,1_PDE2_Cx_Merge,oif	323.071	562.281
202001	Rat_Brain_VPA8,1_PDE2_Cx_Merge,oif	248.054	648.888
202001	Rat_Brain_VPA8,1_PDE2_Cx_Merge,oif	72.957	516.574
202001	Rat_Brain_VPA8,1_PDE2_Cx_Merge,oif	362.382	597.286
202001	Rat_Brain_VPA8,1_PDE2_Cx_Merge,oif	153.982	494.355
202001	Rat_Brain_VPA8,1_PDE2_Cx_Merge,oif	228.312	643.847
202001	Rat_Brain_VPA8,1_PDE2_Cx_Merge,oif	262.988	627.83
202001	Rat_Brain_VPA8,1_PDE2_Cx_Merge,oif	370.106	603.696
202001	Rat_Brain_VPA8,1_PDE2_Cx_Merge,oif	541.083	715.212
202001	Rat_Brain_VPA8,1_PDE2_Cx_Merge,oif	70.7254	447.223
202001	Rat_Brain_VPA8,1_PDE2_Cx_Merge,oif	117.933	501.739
202001	Rat_Brain_VPA8,1_PDE2_Cx_Merge,oif	527.522	547.35
202001	Rat_Brain_VPA8,1_PDE2_Cx_Merge,oif	637.043	645.446
202001	Rat_Brain_VPA8,1_PDE2_Cx_Merge,oif	549.495	517.773
202001	Rat_Brain_VPA8,1_PDE2_Cx_Merge,oif	166.342	521.764
202001	Rat_Brain_VPA8,1_PDE2_Cx_Merge,oif	553.958	623.937
202001	Rat_Brain_VPA8,1_PDE2_Cx_Merge,oif	321.182	485.347
202001	Rat_Brain_VPA8,1_PDE2_Cx_Merge,oif	478.769	523.067
202001	Rat_Brain_VPA8,1_PDE2_Cx_Merge,oif	288.051	462.324
202001	Rat_Brain_VPA8,1_PDE2_Cx_Merge,oif	515.849	573.61
202001	Rat_Brain_VPA8,1_PDE2_Cx_Merge,oif	340.924	449.686
202001	Rat_Brain_VPA8,1_PDE2_Cx_Merge,oif	284.618	631.937
202001	Rat_Brain_VPA8,1_PDE2_Cx_Merge,oif	291.313	827.105
202001	Rat_Brain_VPA8,1_PDE2_Cx_Merge,oif	122.739	553.18
202001	Rat_Brain_VPA8,1_PDE2_Cx_Merge,oif	286.163	585.628
202001	Rat_Brain_VPA8,1_PDE2_Cx_Merge,oif	305.561	877.981
202001	Rat_Brain_VPA8,1_PDE2_Cx_Merge,oif	187.285	639.687
202001	Rat_Brain_VPA8,1_PDE2_Cx_Merge,oif	20.7713	620.736
202001	Rat_Brain_VPA8,1_PDE2_Cx_Merge,oif	40.5126	553.729
202001	Rat_Brain_VPA8,1_PDE2_Cx_Merge,oif	482.546	575.762
202001	Rat_Brain_VPA8,1_PDE2_Cx_Merge,oif	645.111	705.187
202001	Rat_Brain_VPA8,1_PDE2_Cx_Merge,oif	602.71	536.22
202001	Rat_Brain_VPA8,1_PDE2_Cx_Merge,oif	799.437	554.187
202001	Rat_Brain_VPA8,1_PDE2_Cx_Merge,oif	237.239	461.543
202001	Rat_Brain_VPA8,1_PDE2_Cx_Merge,oif	943.977	579.737
202001	Rat_Brain_VPA8,1_PDE2_Cx_Merge,oif	207.713	583.895
202001	Rat_Brain_VPA8,1_PDE2_Cx_Merge,oif	316.376	529.266
202001	Rat_Brain_VPA8,1_PDE2_Cx_Merge,oif	306.419	647.082
202001	Rat_Brain_VPA8,1_PDE2_Cx_Merge,oif	87.5484	628.871
202001	Rat_Brain_VPA8,1_PDE2_Cx_Merge,oif	11.3298	587.758
202001	Rat_Brain_VPA8,1_PDE2_Cx_Merge,oif	205.825	425.805
202001	Rat_Brain_VPA8,1_PDE2_Cx_Merge,oif	400.319	544.051
202001	Rat_Brain_VPA8,1_PDE2_Cx_Merge,oif	479.113	530.181
202001	Rat_Brain_VPA8,1_PDE2_Cx_Merge,oif	298.866	513.938
202001	Rat_Brain_VPA8,1_PDE2_Cx_Merge,oif	336.117	504.026
202001	Rat_Brain_VPA8,1_PDE2_Cx_Merge,oif	178.187	533.092
202001	Rat_Brain_VPA8,1_PDE2_Cx_Merge,oif	11.8448	400.739
202001	Rat_Brain_VPA8,1_PDE2_Cx_Merge,oif	285.648	560.623
202001	Rat_Brain_VPA8,1_PDE2_Cx_Merge,oif	228.656	620.733
202001	Rat_Brain_VPA8,1_PDE2_Cx_Merge,oif	252.517	613.88
202001	Rat_Brain_VPA8,1_PDE2_Cx_Merge,oif	512.759	537.7
202001	Rat_Brain_VPA8,1_PDE2_Cx_Merge,oif	899.86	536.579
202001	Rat_Brain_VPA8,1_PDE2_Cx_Merge,oif	11.1581	449
202001	Rat_Brain_VPA8,1_PDE2_Cx_Merge,oif	214.064	489.311
202001	Rat_Brain_VPA8,1_PDE2_Cx_Merge,oif	265.563	882.357
202001	Rat_Brain_VPA8,1_PDE2_Cx_Merge,oif	665.711	527.028
202001	Rat_Brain_VPA8,1_PDE2_Cx_Merge,oif	212.004	598.788
202001	Rat_Brain_VPA8,1_PDE2_Cx_Merge,oif	343.67	545.896
202001	Rat_Brain_VPA8,1_PDE2_Cx_Merge,oif	230.201	612.934
202001	Rat_Brain_VPA8,1_PDE2_Cx_Merge,oif	304.359	632.221
202001	Rat_Brain_VPA8,1_PDE2_Cx_Merge,oif	881.149	472.452
202001	Rat_Brain_VPA8,1_PDE2_Cx_Merge,oif	75.7036	512.948
202001	Rat_Brain_VPA8,1_PDE2_Cx_Merge,oif	44.9758	556.29
202001	Rat_Brain_VPA8,1_PDE2_Cx_Merge,oif	331.997	459.863
202001	Rat_Brain_VPA8,1_PDE2_Cx_Merge,oif	436.54	543.421
202001	Rat_Brain_VPA8,1_PDE2_Cx_Merge,oif	31.7577	506.681
202001	Rat_Brain_VPA8,1_PDE2_Cx_Merge,oif	524.432	542.159
202001	Rat_Brain_VPA8,1_PDE2_Cx_Merge,oif	193.293	387.519
202001	Rat_Brain_VPA8,1_PDE2_Cx_Merge,oif	93.2133	423.884
202001	Rat_Brain_VPA8,1_PDE2_Cx_Merge,oif	266.937	491.814
202001	Rat_Brain_VPA8,1_PDE2_Cx_Merge,oif	412.336	454.464
202001	Rat_Brain_VPA8,1_PDE2_Cx_Merge,oif	353.455	440.511
202001	Rat_Brain_VPA8,1_PDE2_Cx_Merge,oif	301.269	483.19
202001	Rat_Brain_VPA8,1_PDE2_Cx_Merge,oif	15.4497	415.956
202002	Rat_Brain_VPA8.2_PDE2_Cx_Merge_2.oif	78.96520046657997	315.4260869565217
202002	Rat_Brain_VPA8.2_PDE2_Cx_Merge_2.oif	1814.9979663764136	315.81150099309565
202002	Rat_Brain_VPA8.2_PDE2_Cx_Merge_2.oif	1512.6985793728322	338.84555152065366
202002	Rat_Brain_VPA8.2_PDE2_Cx_Merge_2.oif	26.092848849826428	291.50657894736844
202002	Rat_Brain_VPA8.2_PDE2_Cx_Merge_2.oif	1083.1965542263472	317.47670364500794
202002	Rat_Brain_VPA8.2_PDE2_Cx_Merge_2.oif	1997.9912352837487	327.6848526505714
202002	Rat_Brain_VPA8.2_PDE2_Cx_Merge_2.oif	51.842370741102506	296.88079470198676
202002	Rat_Brain_VPA8.2_PDE2_Cx_Merge_2.oif	479.79942457411096	339.824686940966
202002	Rat_Brain_VPA8.2_PDE2_Cx_Merge_2.oif	575.0726555718325	310.2128358208955
202002	Rat_Brain_VPA8.2_PDE2_Cx_Merge_2.oif	1011.097892930774	334.42597623089983
202002	Rat_Brain_VPA8.2_PDE2_Cx_Merge_2.oif	432.9352947319885	335.218080888184
202002	Rat_Brain_VPA8.2_PDE2_Cx_Merge_2.oif	299.3811078559032	360.97878440366975
202002	Rat_Brain_VPA8.2_PDE2_Cx_Merge_2.oif	964.2337630886517	315.63966530176253
202002	Rat_Brain_VPA8.2_PDE2_Cx_Merge_2.oif	58.70890991210946	339.67836257309943
202002	Rat_Brain_VPA8.2_PDE2_Cx_Merge_2.oif	146.77227478027368	311.8315789473684
202002	Rat_Brain_VPA8.2_PDE2_Cx_Merge_2.oif	3377.3072912597704	329.3105621632612
202002	Rat_Brain_VPA8.2_PDE2_Cx_Merge_2.oif	742.1012209065767	383.088595882489
202002	Rat_Brain_VPA8.2_PDE2_Cx_Merge_2.oif	266.2500563557947	375.98839458413926
202002	Rat_Brain_VPA8.2_PDE2_Cx_Merge_2.oif	237.75391879611584	397.5285198555957
202002	Rat_Brain_VPA8.2_PDE2_Cx_Merge_2.oif	35.01934977213547	396.4166666666667
202002	Rat_Brain_VPA8.2_PDE2_Cx_Merge_2.oif	351.5668055555561	423.27880859375
202002	Rat_Brain_VPA8.2_PDE2_Cx_Merge_2.oif	358.26168124728787	287.8059415428845
202002	Rat_Brain_VPA8.2_PDE2_Cx_Merge_2.oif	1095.7279882134349	401.4501018329939
202002	Rat_Brain_VPA8.2_PDE2_Cx_Merge_2.oif	293.201222601997	288.5708430913349
202002	Rat_Brain_VPA8.2_PDE2_Cx_Merge_2.oif	236.3806109619144	507.9433551198257
202002	Rat_Brain_VPA8.2_PDE2_Cx_Merge_2.oif	34.504359334309946	458.37810945273634
202002	Rat_Brain_VPA8.2_PDE2_Cx_Merge_2.oif	603.9121200900616	374.35986355884023
202002	Rat_Brain_VPA8.2_PDE2_Cx_Merge_2.oif	258.69686326768704	335.085600530856
202002	Rat_Brain_VPA8.2_PDE2_Cx_Merge_2.oif	222.81919609917568	383.09013867488443
202002	Rat_Brain_VPA8.2_PDE2_Cx_Merge_2.oif	1246.6201864963127	367.2537868355825
202002	Rat_Brain_VPA8.2_PDE2_Cx_Merge_2.oif	224.19250393337708	281.6240428790199
202002	Rat_Brain_VPA8.2_PDE2_Cx_Merge_2.oif	298.8661174180777	453.330844342332
202002	Rat_Brain_VPA8.2_PDE2_Cx_Merge_2.oif	692.6621388753266	480.8991325898389
202002	Rat_Brain_VPA8.2_PDE2_Cx_Merge_2.oif	820.0364404975056	427.38287628218546
202002	Rat_Brain_VPA8.2_PDE2_Cx_Merge_2.oif	832.224547526043	374.0315594059406
202002	Rat_Brain_VPA8.2_PDE2_Cx_Merge_2.oif	469.84294277615095	427.83193277310926
202002	Rat_Brain_VPA8.2_PDE2_Cx_Merge_2.oif	412.5073406982428	353.8551810237204
202002	Rat_Brain_VPA8.2_PDE2_Cx_Merge_2.oif	142.30902431911915	522.9638118214716
202002	Rat_Brain_VPA8.2_PDE2_Cx_Merge_2.oif	524.260265706381	450.8055009823183
202002	Rat_Brain_VPA8.2_PDE2_Cx_Merge_2.oif	1167.826649509008	484.55857709833896
202002	Rat_Brain_VPA8.2_PDE2_Cx_Merge_2.oif	444.78007480197556	395.62408336549595
202002	Rat_Brain_VPA8.2_PDE2_Cx_Merge_2.oif	260.7568250189891	404.50164581961815
202002	Rat_Brain_VPA8.2_PDE2_Cx_Merge_2.oif	458.5131531439894	528.5919131411456
202002	Rat_Brain_VPA8.2_PDE2_Cx_Merge_2.oif	351.5668055555561	501.580078125
202002	Rat_Brain_VPA8.2_PDE2_Cx_Merge_2.oif	295.4328478325742	431.7902382335851
202002	Rat_Brain_VPA8.2_PDE2_Cx_Merge_2.oif	385.3845109727654	484.9755011135857
202002	Rat_Brain_VPA8.2_PDE2_Cx_Merge_2.oif	108.83464586046024	363.98738170347
202002	Rat_Brain_VPA8.2_PDE2_Cx_Merge_2.oif	31.586080186631992	511.1304347826087
202002	Rat_Brain_VPA8.2_PDE2_Cx_Merge_2.oif	820.3797674560559	465.1067168863779
202002	Rat_Brain_VPA8.2_PDE2_Cx_Merge_2.oif	242.04550577799517	454.7354609929078
202002	Rat_Brain_VPA8.2_PDE2_Cx_Merge_2.oif	131.32256164550802	558.4143790849673
202002	Rat_Brain_VPA8.2_PDE2_Cx_Merge_2.oif	595.8439365641285	497.97752808988764
202002	Rat_Brain_VPA8.2_PDE2_Cx_Merge_2.oif	38.28095587836377	476.8744394618834
202002	Rat_Brain_VPA8.2_PDE2_Cx_Merge_2.oif	185.73988457573813	500.53789279112755
202002	Rat_Brain_VPA8.2_PDE2_Cx_Merge_2.oif	28.152810601128515	511.8719512195122
202002	Rat_Brain_VPA8.2_PDE2_Cx_Merge_2.oif	277.40818250868097	466.06435643564356
202002	Rat_Brain_VPA8.2_PDE2_Cx_Merge_2.oif	153.29548699273028	535.5173572228443
202002	Rat_Brain_VPA8.2_PDE2_Cx_Merge_2.oif	25.749521891276082	431.52
202003	Rat_Brain_VPA8DX_PDE2_Cx_Merge_2.oif	43396.01257032613	261.79922230089755
202004	Rat_Brain_VPA11.1_1_PDE2_Cx_Merge_2.oif	24.547877536349866	774.048951048951
202004	Rat_Brain_VPA11.1_1_PDE2_Cx_Merge_2.oif	198.09965508355063	790.7166377816291
202004	Rat_Brain_VPA11.1_1_PDE2_Cx_Merge_2.oif	146.08562086317295	560.0787309048179
202004	Rat_Brain_VPA11.1_1_PDE2_Cx_Merge_2.oif	23.51789666069882	572.2408759124088
202004	Rat_Brain_VPA11.1_1_PDE2_Cx_Merge_2.oif	516.5354091389983	644.2838152210037
202004	Rat_Brain_VPA11.1_1_PDE2_Cx_Merge_2.oif	376.80133700900666	862.0924829157176
202004	Rat_Brain_VPA11.1_1_PDE2_Cx_Merge_2.oif	179.73166280110706	804.7316141356256
202004	Rat_Brain_VPA11.1_1_PDE2_Cx_Merge_2.oif	305.046002671984	698.3792909397862
202004	Rat_Brain_VPA11.1_1_PDE2_Cx_Merge_2.oif	610.4353323025183	634.2907761529809
202004	Rat_Brain_VPA11.1_1_PDE2_Cx_Merge_2.oif	161.0203435601131	815.8240938166311
202004	Rat_Brain_VPA11.1_1_PDE2_Cx_Merge_2.oif	145.05563998752191	521.9242603550296
202004	Rat_Brain_VPA11.1_1_PDE2_Cx_Merge_2.oif	522.5436309136293	734.2854796320631
202004	Rat_Brain_VPA11.1_1_PDE2_Cx_Merge_2.oif	347.79020901150227	708.7166831194472
202004	Rat_Brain_VPA11.1_1_PDE2_Cx_Merge_2.oif	295.6045113118494	663.7497096399535
202004	Rat_Brain_VPA11.1_1_PDE2_Cx_Merge_2.oif	439.28684346516997	537.8065650644783
202004	Rat_Brain_VPA11.1_1_PDE2_Cx_Merge_2.oif	140.07739908854188	719.1544117647059
202004	Rat_Brain_VPA11.1_1_PDE2_Cx_Merge_2.oif	218.8709360758467	586.4807843137255
202004	Rat_Brain_VPA11.1_1_PDE2_Cx_Merge_2.oif	343.1552950710726	605.4777388694347
202004	Rat_Brain_VPA11.1_1_PDE2_Cx_Merge_2.oif	191.2331159125437	981.157091561939
202004	Rat_Brain_VPA11.1_1_PDE2_Cx_Merge_2.oif	365.64321085612033	740.1788732394366
202004	Rat_Brain_VPA11.1_1_PDE2_Cx_Merge_2.oif	405.1258110894103	619.7173728813559
202004	Rat_Brain_VPA11.1_1_PDE2_Cx_Merge_2.oif	293.201222601997	546.5251756440281
202004	Rat_Brain_VPA11.1_1_PDE2_Cx_Merge_2.oif	89.43667270236558	779.151631477927
202004	Rat_Brain_VPA11.1_1_PDE2_Cx_Merge_2.oif	37.07931152343755	497.5740740740741
202004	Rat_Brain_VPA11.1_1_PDE2_Cx_Merge_2.oif	167.5435557725697	720.6331967213115
202004	Rat_Brain_VPA11.1_1_PDE2_Cx_Merge_2.oif	134.58416775173632	732.2933673469388
202004	Rat_Brain_VPA11.1_1_PDE2_Cx_Merge_2.oif	298.179463500977	898.0690846286701
202004	Rat_Brain_VPA11.1_1_PDE2_Cx_Merge_2.oif	88.92168226454007	458.9073359073359
202004	Rat_Brain_VPA11.1_1_PDE2_Cx_Merge_2.oif	527.0068813747838	792.4540716612378
202004	Rat_Brain_VPA11.1_1_PDE2_Cx_Merge_2.oif	398.9459258355041	790.0245266781411
202004	Rat_Brain_VPA11.1_1_PDE2_Cx_Merge_2.oif	167.88688273112007	545.819018404908
202004	Rat_Brain_VPA11.1_1_PDE2_Cx_Merge_2.oif	714.2917372639985	890.7748137466955
202004	Rat_Brain_VPA11.1_1_PDE2_Cx_Merge_2.oif	146.77227478027368	510.9298245614035
202004	Rat_Brain_VPA11.1_1_PDE2_Cx_Merge_2.oif	142.65235127766948	549.115523465704
202004	Rat_Brain_VPA11.1_1_PDE2_Cx_Merge_2.oif	294.57453043619836	774.1538461538462
202004	Rat_Brain_VPA11.1_1_PDE2_Cx_Merge_2.oif	322.0406871202262	734.8699360341151
202004	Rat_Brain_VPA11.1_1_PDE2_Cx_Merge_2.oif	231.2307065836592	574.5003711952487
202004	Rat_Brain_VPA11.1_1_PDE2_Cx_Merge_2.oif	339.5503620062939	768.7133468149647
202004	Rat_Brain_VPA11.1_1_PDE2_Cx_Merge_2.oif	370.27812479655	797.6161335187761
202004	Rat_Brain_VPA11.1_1_PDE2_Cx_Merge_2.oif	344.35693942599875	941.3968095712861
202004	Rat_Brain_VPA11.1_1_PDE2_Cx_Merge_2.oif	370.27812479655	801.301344459898
202004	Rat_Brain_VPA11.1_1_PDE2_Cx_Merge_2.oif	271.57162421332504	725.3931731984829
202004	Rat_Brain_VPA11.1_1_PDE2_Cx_Merge_2.oif	481.17273240831236	694.7549054584374
202004	Rat_Brain_VPA11.1_1_PDE2_Cx_Merge_2.oif	249.94202582465317	692.8839285714286
202004	Rat_Brain_VPA11.1_1_PDE2_Cx_Merge_2.oif	252.17365105523044	726.57385976855
202004	Rat_Brain_VPA11.1_1_PDE2_Cx_Merge_2.oif	369.248143920899	852.6257554625755
202004	Rat_Brain_VPA11.1_1_PDE2_Cx_Merge_2.oif	458.68481662326457	861.9142964071856
202004	Rat_Brain_VPA11.1_1_PDE2_Cx_Merge_2.oif	625.3700549994585	838.2992039527861
202004	Rat_Brain_VPA11.1_1_PDE2_Cx_Merge_2.oif	19.397973158094647	947.433628318584
202004	Rat_Brain_VPA11.1_1_PDE2_Cx_Merge_2.oif	118.96279113769549	839.0678210678211
202004	Rat_Brain_VPA11.1_1_PDE2_Cx_Merge_2.oif	328.5638993326828	716.3296760710554
202004	Rat_Brain_VPA11.1_1_PDE2_Cx_Merge_2.oif	202.21957858615482	693.2444821731749
202004	Rat_Brain_VPA11.1_1_PDE2_Cx_Merge_2.oif	151.23552524142818	719.5698070374574
202004	Rat_Brain_VPA11.1_1_PDE2_Cx_Merge_2.oif	225.56581176757845	710.751902587519
202004	Rat_Brain_VPA11.1_1_PDE2_Cx_Merge_2.oif	849.9058858913859	682.1904665724096
202004	Rat_Brain_VPA11.1_1_PDE2_Cx_Merge_2.oif	548.9798067220061	822.7898686679174
202004	Rat_Brain_VPA11.1_1_PDE2_Cx_Merge_2.oif	354.31342122395887	928.1807170542636
202004	Rat_Brain_VPA11.1_1_PDE2_Cx_Merge_2.oif	608.0320435926658	1037.3111236589498
202004	Rat_Brain_VPA11.1_1_PDE2_Cx_Merge_2.oif	32.44439758300786	562.8201058201058
202004	Rat_Brain_VPA11.1_1_PDE2_Cx_Merge_2.oif	247.02374667697518	970.6080611535789
202004	Rat_Brain_VPA11.1_1_PDE2_Cx_Merge_2.oif	186.59820197211403	546.8316467341307
202004	Rat_Brain_VPA11.1_1_PDE2_Cx_Merge_2.oif	158.61705485026067	562.1515151515151
202004	Rat_Brain_VPA11.1_1_PDE2_Cx_Merge_2.oif	208.3994638400611	706.9481054365733
202004	Rat_Brain_VPA11.1_1_PDE2_Cx_Merge_2.oif	424.00879380967945	602.1028340080971
202004	Rat_Brain_VPA11.1_1_PDE2_Cx_Merge_2.oif	290.282943454319	858.2767593140154
202004	Rat_Brain_VPA11.1_1_PDE2_Cx_Merge_2.oif	304.7026757134336	734.4067605633803
202004	Rat_Brain_VPA11.1_1_PDE2_Cx_Merge_2.oif	262.1301328531905	997.9181401440734
202004	Rat_Brain_VPA11.1_1_PDE2_Cx_Merge_2.oif	197.2413376871748	964.7676240208878
202004	Rat_Brain_VPA11.1_1_PDE2_Cx_Merge_2.oif	266.0783928765195	824.7529032258064
202004	Rat_Brain_VPA11.1_1_PDE2_Cx_Merge_2.oif	354.48508470323407	824.6983050847458
202004	Rat_Brain_VPA11.1_1_PDE2_Cx_Merge_2.oif	125.82933030870245	737.8922237380627
202004	Rat_Brain_VPA11.1_1_PDE2_Cx_Merge_2.oif	164.7969401041669	756.06875
202004	Rat_Brain_VPA11.1_1_PDE2_Cx_Merge_2.oif	238.955563151042	1008.0265804597701
202004	Rat_Brain_VPA11.1_1_PDE2_Cx_Merge_2.oif	175.09674886067737	674.628431372549
202004	Rat_Brain_VPA11.1_1_PDE2_Cx_Merge_2.oif	134.24084079318598	780.4258312020461
202004	Rat_Brain_VPA11.1_1_PDE2_Cx_Merge_2.oif	19.741300116644993	604.9304347826087
202004	Rat_Brain_VPA11.1_1_PDE2_Cx_Merge_2.oif	547.0915084499791	907.6623784123
202004	Rat_Brain_VPA11.1_1_PDE2_Cx_Merge_2.oif	417.48558159722285	772.1595394736842
202004	Rat_Brain_VPA11.1_1_PDE2_Cx_Merge_2.oif	46.52080288357212	556.6014760147601
202004	Rat_Brain_VPA11.1_1_PDE2_Cx_Merge_2.oif	198.78630900065136	617.8402417962003
202004	Rat_Brain_VPA11.1_1_PDE2_Cx_Merge_2.oif	428.30038079155884	1052.8625250501002
202004	Rat_Brain_VPA11.1_1_PDE2_Cx_Merge_2.oif	479.4560976155607	778.3949158610812
202004	Rat_Brain_VPA11.1_1_PDE2_Cx_Merge_2.oif	606.143745320639	886.7711696403285
202004	Rat_Brain_VPA11.1_1_PDE2_Cx_Merge_2.oif	244.62045796712277	719.800701754386
202004	Rat_Brain_VPA11.1_1_PDE2_Cx_Merge_2.oif	93.55659620496976	596.702752293578
202004	Rat_Brain_VPA11.1_1_PDE2_Cx_Merge_2.oif	42.40087938096794	913.2348178137652
202004	Rat_Brain_VPA11.1_1_PDE2_Cx_Merge_2.oif	329.765543687609	874.3545028630922
202004	Rat_Brain_VPA11.1_1_PDE2_Cx_Merge_2.oif	334.9154480658642	756.4305484366992
202004	Rat_Brain_VPA11.1_1_PDE2_Cx_Merge_2.oif	241.87384229871998	539.4393186657204
202004	Rat_Brain_VPA11.1_1_PDE2_Cx_Merge_2.oif	192.09143330891956	811.3235031277927
202004	Rat_Brain_VPA11.1_1_PDE2_Cx_Merge_2.oif	400.49089714898065	834.0068581225889
202004	Rat_Brain_VPA11.1_1_PDE2_Cx_Merge_2.oif	106.94634758843333	703.9518459069021
202004	Rat_Brain_VPA11.1_1_PDE2_Cx_Merge_2.oif	365.1282204182948	822.8608368594264
202004	Rat_Brain_VPA11.1_1_PDE2_Cx_Merge_2.oif	575.2443190511076	688.0208892867801
202004	Rat_Brain_VPA11.1_1_PDE2_Cx_Merge_2.oif	254.74860324435804	735.6448787061995
202004	Rat_Brain_VPA11.1_1_PDE2_Cx_Merge_2.oif	221.96087870279982	832.0641918020108
202004	Rat_Brain_VPA11.1_1_PDE2_Cx_Merge_2.oif	20.084627075195346	865.5299145299145
202004	Rat_Brain_VPA11.1_1_PDE2_Cx_Merge_2.oif	190.20313503689266	701.6777978339351
202004	Rat_Brain_VPA11.1_1_PDE2_Cx_Merge_2.oif	465.036365356446	795.9745293466224
202004	Rat_Brain_VPA11.1_1_PDE2_Cx_Merge_2.oif	230.7157161458337	905.2864583333334
202004	Rat_Brain_VPA11.1_1_PDE2_Cx_Merge_2.oif	367.35984564887207	685.3481308411215
202004	Rat_Brain_VPA11.1_1_PDE2_Cx_Merge_2.oif	254.2336128065325	760.1836596893991
202004	Rat_Brain_VPA11.1_1_PDE2_Cx_Merge_2.oif	296.11950174967495	666.3304347826087
202004	Rat_Brain_VPA11.1_1_PDE2_Cx_Merge_2.oif	200.67460727267826	618.4285714285714
202004	Rat_Brain_VPA11.1_1_PDE2_Cx_Merge_2.oif	136.98745646158875	625.2205513784461
202004	Rat_Brain_VPA11.1_1_PDE2_Cx_Merge_2.oif	297.4928095838763	690.3623773802655
202004	Rat_Brain_VPA11.1_1_PDE2_Cx_Merge_2.oif	15.1063861762153	794.4545454545455
202004	Rat_Brain_VPA11.1_1_PDE2_Cx_Merge_2.oif	117.93281026204446	624.0262008733624
202004	Rat_Brain_VPA11.1_1_PDE2_Cx_Merge_2.oif	311.91254184299095	788.8844248761695
202004	Rat_Brain_VPA11.1_1_PDE2_Cx_Merge_2.oif	310.53923400878955	890.9452736318408
202004	Rat_Brain_VPA11.1_1_PDE2_Cx_Merge_2.oif	243.2471501329214	949.4086097388849
202004	Rat_Brain_VPA11.1_1_PDE2_Cx_Merge_2.oif	444.78007480197556	882.354689309147
202004	Rat_Brain_VPA11.1_1_PDE2_Cx_Merge_2.oif	20.599617513020863	790.3
202004	Rat_Brain_VPA11.1_1_PDE2_Cx_Merge_2.oif	240.84386142306894	752.655737704918
202004	Rat_Brain_VPA11.1_1_PDE2_Cx_Merge_2.oif	46.52080288357212	668.2177121771218
202004	Rat_Brain_VPA11.1_1_PDE2_Cx_Merge_2.oif	242.73215969509585	726.7736916548798
202004	Rat_Brain_VPA11.1_1_PDE2_Cx_Merge_2.oif	248.9120449490021	724.4551724137931
202004	Rat_Brain_VPA11.1_1_PDE2_Cx_Merge_2.oif	52.529024658203205	814.1928104575163
202004	Rat_Brain_VPA11.1_1_PDE2_Cx_Merge_2.oif	274.83323031955337	829.4465958775766
202004	Rat_Brain_VPA11.1_1_PDE2_Cx_Merge_2.oif	123.76936855740036	787.7600554785021
202004	Rat_Brain_VPA11.1_1_PDE2_Cx_Merge_2.oif	376.9730004882818	865.0027322404371
202004	Rat_Brain_VPA11.1_1_PDE2_Cx_Merge_2.oif	377.8313178846577	838.8614266242618
202004	Rat_Brain_VPA11.1_1_PDE2_Cx_Merge_2.oif	321.869023640951	783.6090666666666
202004	Rat_Brain_VPA11.1_1_PDE2_Cx_Merge_2.oif	269.51166246202297	693.9745222929936
202004	Rat_Brain_VPA11.1_1_PDE2_Cx_Merge_2.oif	166.68523837619384	635.5962924819773
202004	Rat_Brain_VPA11.1_1_PDE2_Cx_Merge_2.oif	172.69346015082493	835.6093439363817
202004	Rat_Brain_VPA11.1_1_PDE2_Cx_Merge_2.oif	351.05181511773054	622.7926650366749
202004	Rat_Brain_VPA11.1_1_PDE2_Cx_Merge_2.oif	138.18910081651495	707.3428571428572
202004	Rat_Brain_VPA11.1_1_PDE2_Cx_Merge_2.oif	467.6113175455736	903.4390602055801
202004	Rat_Brain_VPA11.1_1_PDE2_Cx_Merge_2.oif	17.33801140679256	709.5346534653465
202004	Rat_Brain_VPA11.1_1_PDE2_Cx_Merge_2.oif	36.22099412706169	897.9668246445498
202004	Rat_Brain_VPA11.1_1_PDE2_Cx_Merge_2.oif	75.87525783962685	712.8619909502263
202004	Rat_Brain_VPA11.1_1_PDE2_Cx_Merge_2.oif	70.55368998209646	836.9148418491484
202004	Rat_Brain_VPA11.1_1_PDE2_Cx_Merge_2.oif	195.35303941514786	896.7899824253076
202004	Rat_Brain_VPA11.1_1_PDE2_Cx_Merge_2.oif	15.278049655490474	840.2471910112359
202005	Rat_Brain_VPA11.2_PDE2_Cx_Merge.oif	344.70026638454914	1013.3356573705179
202005	Rat_Brain_VPA11.2_PDE2_Cx_Merge.oif	685.9672631835948	1321.440940940941
202005	Rat_Brain_VPA11.2_PDE2_Cx_Merge.oif	766.4774349636514	1157.7843225083986
202005	Rat_Brain_VPA11.2_PDE2_Cx_Merge.oif	120.33609897189689	787.0328102710414
202005	Rat_Brain_VPA11.2_PDE2_Cx_Merge.oif	27.46615668402782	1591.8
202005	Rat_Brain_VPA11.2_PDE2_Cx_Merge.oif	606.3154087999142	1118.9733861834654
202005	Rat_Brain_VPA11.2_PDE2_Cx_Merge.oif	10.471472235785606	1092.6065573770493
202005	Rat_Brain_VPA11.2_PDE2_Cx_Merge.oif	613.1819479709211	1508.6618141097424
202005	Rat_Brain_VPA11.2_PDE2_Cx_Merge.oif	262.81678677029123	1208.5682560418027
202005	Rat_Brain_VPA11.2_PDE2_Cx_Merge.oif	216.2959838867191	1513.3722222222223
202005	Rat_Brain_VPA11.2_PDE2_Cx_Merge.oif	482.37437676323856	1510.6886120996442
202005	Rat_Brain_VPA11.2_PDE2_Cx_Merge.oif	76.73357523600272	1085.4407158836689
202005	Rat_Brain_VPA11.2_PDE2_Cx_Merge.oif	299.209444376628	1150.794033275961
202005	Rat_Brain_VPA11.2_PDE2_Cx_Merge.oif	206.339502088759	1551.485856905158
202005	Rat_Brain_VPA11.2_PDE2_Cx_Merge.oif	499.54072469075595	1454.4388316151203
202005	Rat_Brain_VPA11.2_PDE2_Cx_Merge.oif	507.6089082166892	1261.9333784240785
202005	Rat_Brain_VPA11.2_PDE2_Cx_Merge.oif	380.74959703233566	1279.1532912533814
202005	Rat_Brain_VPA11.2_PDE2_Cx_Merge.oif	384.0112031385639	1461.590970049173
202005	Rat_Brain_VPA11.2_PDE2_Cx_Merge.oif	105.74470323350711	1394.099025974026
202005	Rat_Brain_VPA11.2_PDE2_Cx_Merge.oif	248.3970545111766	1149.517622667588
202005	Rat_Brain_VPA11.2_PDE2_Cx_Merge.oif	155.6987757025827	1124.7012127894156
202005	Rat_Brain_VPA11.2_PDE2_Cx_Merge.oif	149.51889044867644	1325.1458094144662
202005	Rat_Brain_VPA11.2_PDE2_Cx_Merge.oif	717.0383529324013	1065.5719415848696
202005	Rat_Brain_VPA11.2_PDE2_Cx_Merge.oif	573.527684258356	1200.146961987429
202005	Rat_Brain_VPA11.2_PDE2_Cx_Merge.oif	301.6127330864805	802.4974388161639
202005	Rat_Brain_VPA11.2_PDE2_Cx_Merge.oif	535.4183918592673	1517.3311958961206
202005	Rat_Brain_VPA11.2_PDE2_Cx_Merge.oif	236.3806109619144	1241.0007262164124
202005	Rat_Brain_VPA11.2_PDE2_Cx_Merge.oif	358.26168124728787	1554.2894106372785
202005	Rat_Brain_VPA11.2_PDE2_Cx_Merge.oif	421.60550509982704	1152.3855863192182
202005	Rat_Brain_VPA11.2_PDE2_Cx_Merge.oif	197.92799160427546	959.6470078057242
202005	Rat_Brain_VPA11.2_PDE2_Cx_Merge.oif	817.8048152669284	1308.5787153652393
202005	Rat_Brain_VPA11.2_PDE2_Cx_Merge.oif	348.1335359700526	1055.4521696252466
202005	Rat_Brain_VPA11.2_PDE2_Cx_Merge.oif	186.7698654513892	900.3014705882352
202005	Rat_Brain_VPA11.2_PDE2_Cx_Merge.oif	130.29258076985698	1834.711462450593
202005	Rat_Brain_VPA11.2_PDE2_Cx_Merge.oif	263.6751041666671	1338.173828125
202005	Rat_Brain_VPA11.2_PDE2_Cx_Merge.oif	179.3883358425567	1027.0688995215312
202005	Rat_Brain_VPA11.2_PDE2_Cx_Merge.oif	287.5363277859162	1222.361791044776
202005	Rat_Brain_VPA11.2_PDE2_Cx_Merge.oif	100.25147189670153	1506.5753424657535
202005	Rat_Brain_VPA11.2_PDE2_Cx_Merge.oif	524.6035926649314	1380.6354712041884
202005	Rat_Brain_VPA11.2_PDE2_Cx_Merge.oif	373.5397309027784	1063.1654411764705
202005	Rat_Brain_VPA11.2_PDE2_Cx_Merge.oif	406.6707824028869	1266.8830730265936
202005	Rat_Brain_VPA11.2_PDE2_Cx_Merge.oif	265.22007548014363	973.4135922330097
202005	Rat_Brain_VPA11.2_PDE2_Cx_Merge.oif	186.94152893066436	1287.684113865932
202005	Rat_Brain_VPA11.2_PDE2_Cx_Merge.oif	266.2500563557947	865.5209542230818
202005	Rat_Brain_VPA11.2_PDE2_Cx_Merge.oif	392.76604058159785	1509.438811188811
202005	Rat_Brain_VPA11.2_PDE2_Cx_Merge.oif	81.5401526557076	1268.6694736842105
202005	Rat_Brain_VPA11.2_PDE2_Cx_Merge.oif	414.2239754909946	1430.5996684624947
202005	Rat_Brain_VPA11.2_PDE2_Cx_Merge.oif	159.47537224663654	1199.1388589881592
202005	Rat_Brain_VPA11.2_PDE2_Cx_Merge.oif	461.088105333117	1538.4661206254655
202005	Rat_Brain_VPA11.2_PDE2_Cx_Merge.oif	111.40959804958784	1562.824345146379
202005	Rat_Brain_VPA11.2_PDE2_Cx_Merge.oif	266.59338331434503	1389.9130714745654
202005	Rat_Brain_VPA11.2_PDE2_Cx_Merge.oif	290.79793389214456	1054.6528925619834
202005	Rat_Brain_VPA11.2_PDE2_Cx_Merge.oif	210.63108907063835	1645.0945395273025
202005	Rat_Brain_VPA11.2_PDE2_Cx_Merge.oif	434.1369390869147	1240.546461051799
202005	Rat_Brain_VPA11.2_PDE2_Cx_Merge.oif	38.28095587836377	1260.1165919282512
202005	Rat_Brain_VPA11.2_PDE2_Cx_Merge.oif	365.81487433539553	1296.6414828718912
202005	Rat_Brain_VPA11.2_PDE2_Cx_Merge.oif	833.7695188395195	1225.632695079267
202005	Rat_Brain_VPA11.2_PDE2_Cx_Merge.oif	215.26600301106802	1333.952153110048
202005	Rat_Brain_VPA11.2_PDE2_Cx_Merge.oif	119.99277201334655	1424.507868383405
202005	Rat_Brain_VPA11.2_PDE2_Cx_Merge.oif	272.7732685682513	1533.079295154185
202005	Rat_Brain_VPA11.2_PDE2_Cx_Merge.oif	534.7317379421667	1431.9130016051365
202005	Rat_Brain_VPA11.2_PDE2_Cx_Merge.oif	437.39854519314304	1225.2488226059654
202005	Rat_Brain_VPA11.2_PDE2_Cx_Merge.oif	312.2558688015413	942.5750412314459
202005	Rat_Brain_VPA11.2_PDE2_Cx_Merge.oif	257.32355543348564	1389.5310206804536
202005	Rat_Brain_VPA11.2_PDE2_Cx_Merge.oif	268.13835462782157	1268.3629961587708
202005	Rat_Brain_VPA11.2_PDE2_Cx_Merge.oif	291.82791476779556	1172.6588235294118
202005	Rat_Brain_VPA11.2_PDE2_Cx_Merge.oif	281.35644253201	1266.065283709579
202005	Rat_Brain_VPA11.2_PDE2_Cx_Merge.oif	271.2282972547747	1181.432911392405
202005	Rat_Brain_VPA11.2_PDE2_Cx_Merge.oif	806.1316986762165	1240.4435689948893
202005	Rat_Brain_VPA11.2_PDE2_Cx_Merge.oif	283.58806776258723	1364.2814769975787
202005	Rat_Brain_VPA11.2_PDE2_Cx_Merge.oif	311.3975514051654	1484.0942668136715
202005	Rat_Brain_VPA11.2_PDE2_Cx_Merge.oif	337.8337272135422	1350.6697154471544
202005	Rat_Brain_VPA11.2_PDE2_Cx_Merge.oif	439.28684346516997	1239.189917936694
202005	Rat_Brain_VPA11.2_PDE2_Cx_Merge.oif	328.735562811958	1431.1697127937337
202005	Rat_Brain_VPA11.2_PDE2_Cx_Merge.oif	766.6490984429265	1404.3132557098074
202005	Rat_Brain_VPA11.2_PDE2_Cx_Merge.oif	23.174569702148474	1310.9333333333334
202005	Rat_Brain_VPA11.2_PDE2_Cx_Merge.oif	101.79644321017811	1352.779089376054
202005	Rat_Brain_VPA11.2_PDE2_Cx_Merge.oif	257.4952189127608	1420.428
202005	Rat_Brain_VPA11.2_PDE2_Cx_Merge.oif	421.7771685791022	1474.6084656084656
202005	Rat_Brain_VPA11.2_PDE2_Cx_Merge.oif	146.77227478027368	1319.5590643274854
202005	Rat_Brain_VPA11.2_PDE2_Cx_Merge.oif	574.7293286132821	1432.3136200716847
202005	Rat_Brain_VPA11.2_PDE2_Cx_Merge.oif	456.6248548719625	1565.7018796992481
202005	Rat_Brain_VPA11.2_PDE2_Cx_Merge.oif	218.184282158746	1318.7608182533438
202005	Rat_Brain_VPA11.2_PDE2_Cx_Merge.oif	123.42604159885002	1461.3574408901252
202005	Rat_Brain_VPA11.2_PDE2_Cx_Merge.oif	293.37288608127216	1413.8771211234641
202005	Rat_Brain_VPA11.2_PDE2_Cx_Merge.oif	30.04110887315543	1469.4457142857143
202005	Rat_Brain_VPA11.2_PDE2_Cx_Merge.oif	191.9197698296444	1831.5590339892665
202005	Rat_Brain_VPA11.2_PDE2_Cx_Merge.oif	164.96860358344207	1088.8959417273672
202005	Rat_Brain_VPA11.2_PDE2_Cx_Merge.oif	620.7351410590287	1422.8147123893805
202005	Rat_Brain_VPA11.2_PDE2_Cx_Merge.oif	320.3240523274744	1464.943729903537
202005	Rat_Brain_VPA11.2_PDE2_Cx_Merge.oif	249.94202582465317	1276.7032967032967
202005	Rat_Brain_VPA11.2_PDE2_Cx_Merge.oif	328.0489088948573	1336.8011512297226
202005	Rat_Brain_VPA11.2_PDE2_Cx_Merge.oif	33.13105150010856	1356.0984455958549
202005	Rat_Brain_VPA11.2_PDE2_Cx_Merge.oif	457.82649922688876	1150.018372703412
202005	Rat_Brain_VPA11.2_PDE2_Cx_Merge.oif	134.75583123101148	1014.3108280254777
202005	Rat_Brain_VPA11.2_PDE2_Cx_Merge.oif	475.6795010715068	1333.282208588957
202005	Rat_Brain_VPA11.2_PDE2_Cx_Merge.oif	427.4420633951829	1292.886345381526
202005	Rat_Brain_VPA11.2_PDE2_Cx_Merge.oif	117.41781982421892	1194.0204678362572
202005	Rat_Brain_VPA11.2_PDE2_Cx_Merge.oif	170.63349839952284	1289.5613682092555
202005	Rat_Brain_VPA11.2_PDE2_Cx_Merge.oif	52.872351616753555	1254.8214285714287
202006	Rat_Brain_VPA9DX_PDE2_Cx_Merge.oif	379.37628919813426	754.2380090497737
202006	Rat_Brain_VPA9DX_PDE2_Cx_Merge.oif	166.51357489691867	690.1742268041237
202006	Rat_Brain_VPA9DX_PDE2_Cx_Merge.oif	572.4977033827049	673.4284857571214
202006	Rat_Brain_VPA9DX_PDE2_Cx_Merge.oif	448.38500786675417	572.1818529862175
202006	Rat_Brain_VPA9DX_PDE2_Cx_Merge.oif	315.1741479492192	892.2679738562091
202006	Rat_Brain_VPA9DX_PDE2_Cx_Merge.oif	16.479694010416694	458.1354166666667
202006	Rat_Brain_VPA9DX_PDE2_Cx_Merge.oif	227.79743699815572	739.5990957045968
202006	Rat_Brain_VPA9DX_PDE2_Cx_Merge.oif	953.5906273735909	703.3917191719172
202006	Rat_Brain_VPA9DX_PDE2_Cx_Merge.oif	309.6809166124137	691.869733924612
202006	Rat_Brain_VPA9DX_PDE2_Cx_Merge.oif	339.7220254855691	611.4370894391107
202006	Rat_Brain_VPA9DX_PDE2_Cx_Merge.oif	388.989444037544	699.9267431597528
202006	Rat_Brain_VPA9DX_PDE2_Cx_Merge.oif	180.24665323893257	542.7857142857143
202006	Rat_Brain_VPA9DX_PDE2_Cx_Merge.oif	452.16160441080797	637.249430523918
202006	Rat_Brain_VPA9DX_PDE2_Cx_Merge.oif	814.1998822021496	714.1827956989247
202006	Rat_Brain_VPA9DX_PDE2_Cx_Merge.oif	242.04550577799517	703.4205673758865
202006	Rat_Brain_VPA9DX_PDE2_Cx_Merge.oif	616.4435540771494	742.7914230019493
202006	Rat_Brain_VPA9DX_PDE2_Cx_Merge.oif	282.55808688693617	794.7029161603888
202006	Rat_Brain_VPA9DX_PDE2_Cx_Merge.oif	391.04940578884606	802.6273046532045
202006	Rat_Brain_VPA9DX_PDE2_Cx_Merge.oif	449.07166178385484	761.1876911314985
202006	Rat_Brain_VPA9DX_PDE2_Cx_Merge.oif	312.94252271864195	813.0208447613824
202006	Rat_Brain_VPA9DX_PDE2_Cx_Merge.oif	562.5412215847448	594.9163869392737
202006	Rat_Brain_VPA9DX_PDE2_Cx_Merge.oif	437.91353563096857	727.4602116816934
202006	Rat_Brain_VPA9DX_PDE2_Cx_Merge.oif	138.36076429579015	794.5657568238213
202006	Rat_Brain_VPA9DX_PDE2_Cx_Merge.oif	48.58076463487421	855.9010600706714
202006	Rat_Brain_VPA9DX_PDE2_Cx_Merge.oif	290.79793389214456	501.5596221959858
202006	Rat_Brain_VPA9DX_PDE2_Cx_Merge.oif	543.8299023437509	788.3099747474747
202006	Rat_Brain_VPA9DX_PDE2_Cx_Merge.oif	10.299808756510432	771.4333333333333
202006	Rat_Brain_VPA9DX_PDE2_Cx_Merge.oif	304.3593487548833	619.8037225042301
202006	Rat_Brain_VPA9DX_PDE2_Cx_Merge.oif	271.91495117187543	628.2316919191919
202006	Rat_Brain_VPA9DX_PDE2_Cx_Merge.oif	183.16493238661053	725.9465791940019
202006	Rat_Brain_VPA9DX_PDE2_Cx_Merge.oif	528.8951796468107	775.9152872444012
202006	Rat_Brain_VPA9DX_PDE2_Cx_Merge.oif	762.7008384195975	645.5399504839073
202006	Rat_Brain_VPA9DX_PDE2_Cx_Merge.oif	22.316252305772604	597.1307692307693
202006	Rat_Brain_VPA9DX_PDE2_Cx_Merge.oif	199.8162898763024	583.2938144329897
202006	Rat_Brain_VPA9DX_PDE2_Cx_Merge.oif	211.83273342556456	794.1782820097245
202006	Rat_Brain_VPA9DX_PDE2_Cx_Merge.oif	452.3332678900831	765.110815939279
202006	Rat_Brain_VPA9DX_PDE2_Cx_Merge.oif	410.1040519883904	813.8061950606949
202006	Rat_Brain_VPA9DX_PDE2_Cx_Merge.oif	178.701681925456	547.2478386167147
202006	Rat_Brain_VPA9DX_PDE2_Cx_Merge.oif	379.37628919813426	726.6253393665158
202006	Rat_Brain_VPA9DX_PDE2_Cx_Merge.oif	13.218087904188389	714.9090909090909
202006	Rat_Brain_VPA9DX_PDE2_Cx_Merge.oif	343.1552950710726	712.3131565782892
202006	Rat_Brain_VPA9DX_PDE2_Cx_Merge.oif	576.1026364474835	771.5828367103695
202006	Rat_Brain_VPA9DX_PDE2_Cx_Merge.oif	524.7752561442065	736.9299967288191
202006	Rat_Brain_VPA9DX_PDE2_Cx_Merge.oif	149.00390001085094	834.7615207373271
202006	Rat_Brain_VPA9DX_PDE2_Cx_Merge.oif	236.72393792046475	654.0696156635242
202006	Rat_Brain_VPA9DX_PDE2_Cx_Merge.oif	382.2945683458122	948.202065559048
202006	Rat_Brain_VPA9DX_PDE2_Cx_Merge.oif	264.8767485215933	929.1263771872975
202006	Rat_Brain_VPA9DX_PDE2_Cx_Merge.oif	349.6785072835292	773.8271968581247
202006	Rat_Brain_VPA9DX_PDE2_Cx_Merge.oif	1006.4629789903445	760.5751321848883
202006	Rat_Brain_VPA9DX_PDE2_Cx_Merge.oif	351.3951420762809	545.5490962383976
202006	Rat_Brain_VPA9DX_PDE2_Cx_Merge.oif	116.04451199001754	745.3476331360947
202006	Rat_Brain_VPA9DX_PDE2_Cx_Merge.oif	615.9285636393239	677.3857302118172
202006	Rat_Brain_VPA9DX_PDE2_Cx_Merge.oif	1012.4712007649756	707.2811122414378
202006	Rat_Brain_VPA9DX_PDE2_Cx_Merge.oif	303.1577043999571	637.9303510758776
202006	Rat_Brain_VPA9DX_PDE2_Cx_Merge.oif	92.86994228786907	700.9390018484288
202006	Rat_Brain_VPA9DX_PDE2_Cx_Merge.oif	215.26600301106802	707.6259968102073
202006	Rat_Brain_VPA9DX_PDE2_Cx_Merge.oif	163.93862270779104	486.97696335078535
202006	Rat_Brain_VPA9DX_PDE2_Cx_Merge.oif	244.9637849256731	847.0581639803784
202006	Rat_Brain_VPA9DX_PDE2_Cx_Merge.oif	427.61372687445817	818.387796065837
202006	Rat_Brain_VPA9DX_PDE2_Cx_Merge.oif	777.1205706787122	696.9695162359178
202006	Rat_Brain_VPA9DX_PDE2_Cx_Merge.oif	187.9715098063154	906.0840182648402
202006	Rat_Brain_VPA9DX_PDE2_Cx_Merge.oif	718.0683338080523	653.5429117857997
202006	Rat_Brain_VPA9DX_PDE2_Cx_Merge.oif	352.59678643120714	720.2273612463486
202006	Rat_Brain_VPA9DX_PDE2_Cx_Merge.oif	19.741300116644993	787.5304347826087
202006	Rat_Brain_VPA9DX_PDE2_Cx_Merge.oif	177.84336452908013	618.6911196911196
202006	Rat_Brain_VPA9DX_PDE2_Cx_Merge.oif	237.92558227539098	790.8138528138528
202006	Rat_Brain_VPA9DX_PDE2_Cx_Merge.oif	552.5847397867847	725.7141969555763
202006	Rat_Brain_VPA9DX_PDE2_Cx_Merge.oif	338.69204460991807	596.4698428788647
202006	Rat_Brain_VPA9DX_PDE2_Cx_Merge.oif	603.7404566107865	775.9164060278647
202006	Rat_Brain_VPA9DX_PDE2_Cx_Merge.oif	613.1819479709211	848.5601903695409
202006	Rat_Brain_VPA9DX_PDE2_Cx_Merge.oif	221.78921522352465	630.3204334365325
202006	Rat_Brain_VPA9DX_PDE2_Cx_Merge.oif	241.35885186089448	864.4046941678521
202006	Rat_Brain_VPA9DX_PDE2_Cx_Merge.oif	205.99617513020866	616.5108333333334
202006	Rat_Brain_VPA9DX_PDE2_Cx_Merge.oif	374.05472134060386	695.224414869206
202006	Rat_Brain_VPA9DX_PDE2_Cx_Merge.oif	281.69976949056036	696.2535039609994
202006	Rat_Brain_VPA9DX_PDE2_Cx_Merge.oif	766.8207619222017	762.507723304231
202006	Rat_Brain_VPA9DX_PDE2_Cx_Merge.oif	159.99036268446204	774.8905579399142
202006	Rat_Brain_VPA9DX_PDE2_Cx_Merge.oif	226.25246568467918	646.0242792109257
202006	Rat_Brain_VPA9DX_PDE2_Cx_Merge.oif	794.1152551269544	759.8104193687851
202006	Rat_Brain_VPA9DX_PDE2_Cx_Merge.oif	278.26649990505683	796.4515731030228
202006	Rat_Brain_VPA9DX_PDE2_Cx_Merge.oif	104.02806844075538	660.9009900990098
202006	Rat_Brain_VPA9DX_PDE2_Cx_Merge.oif	866.3855799018024	707.415494353081
202006	Rat_Brain_VPA9DX_PDE2_Cx_Merge.oif	329.2505532497835	742.5537017726799
202006	Rat_Brain_VPA9DX_PDE2_Cx_Merge.oif	557.5629806857647	688.246921182266
202006	Rat_Brain_VPA9DX_PDE2_Cx_Merge.oif	221.96087870279982	783.0881670533643
202006	Rat_Brain_VPA9DX_PDE2_Cx_Merge.oif	247.88206407335107	550.2119113573407
202006	Rat_Brain_VPA9DX_PDE2_Cx_Merge.oif	446.1533826361769	732.9392073874567
202006	Rat_Brain_VPA9DX_PDE2_Cx_Merge.oif	152.9521600341799	1173.1313131313132
202006	Rat_Brain_VPA9DX_PDE2_Cx_Merge.oif	279.98313469780857	959.453709380748
202006	Rat_Brain_VPA9DX_PDE2_Cx_Merge.oif	318.43575405544755	648.4571428571429
202006	Rat_Brain_VPA9DX_PDE2_Cx_Merge.oif	168.7452001274959	659.7232960325534
202006	Rat_Brain_VPA9DX_PDE2_Cx_Merge.oif	249.0837084282773	618.1130254996555
202006	Rat_Brain_VPA9DX_PDE2_Cx_Merge.oif	108.49131890190989	930.245253164557
202006	Rat_Brain_VPA9DX_PDE2_Cx_Merge.oif	315.8608018663199	791.0815217391304
202006	Rat_Brain_VPA9DX_PDE2_Cx_Merge.oif	625.8850454372839	633.6670323642347
202006	Rat_Brain_VPA9DX_PDE2_Cx_Merge.oif	432.0769773356127	669.0635677393723
202006	Rat_Brain_VPA9DX_PDE2_Cx_Merge.oif	422.1204955376525	785.9080927206181
202006	Rat_Brain_VPA9DX_PDE2_Cx_Merge.oif	235.69395704481371	687.5360524399126
202006	Rat_Brain_VPA9DX_PDE2_Cx_Merge.oif	641.1630950927744	869.5100401606426
202006	Rat_Brain_VPA9DX_PDE2_Cx_Merge.oif	323.92898539225314	776.9167991520933
202006	Rat_Brain_VPA9DX_PDE2_Cx_Merge.oif	209.94443515353765	583.096484055601
202006	Rat_Brain_VPA9DX_PDE2_Cx_Merge.oif	10.643135715060781	645.0322580645161
202006	Rat_Brain_VPA9DX_PDE2_Cx_Merge.oif	428.30038079155884	721.1599198396793
202006	Rat_Brain_VPA9DX_PDE2_Cx_Merge.oif	601.3371679009341	864.8838138738224
202006	Rat_Brain_VPA9DX_PDE2_Cx_Merge.oif	488.72592549642	910.3206884439761
202006	Rat_Brain_VPA9DX_PDE2_Cx_Merge.oif	762.3575114610471	657.065075433461
202006	Rat_Brain_VPA9DX_PDE2_Cx_Merge.oif	445.81005567762656	659.6434347323835
202006	Rat_Brain_VPA9DX_PDE2_Cx_Merge.oif	544.6882197401268	727.3895367160416
202006	Rat_Brain_VPA9DX_PDE2_Cx_Merge.oif	378.5179718017584	760.4725623582766
202006	Rat_Brain_VPA9DX_PDE2_Cx_Merge.oif	59.39556382921016	806.0115606936416
202006	Rat_Brain_VPA9DX_PDE2_Cx_Merge.oif	409.2457345920145	796.8435402684564
202006	Rat_Brain_VPA9DX_PDE2_Cx_Merge.oif	170.11850796169733	690.9344096871847
202006	Rat_Brain_VPA9DX_PDE2_Cx_Merge.oif	209.42944471571212	602.889344262295
202006	Rat_Brain_VPA9DX_PDE2_Cx_Merge.oif	90.80998053656697	572.4083175803403
202006	Rat_Brain_VPA9DX_PDE2_Cx_Merge.oif	523.4019483100051	722.8353558543785
202006	Rat_Brain_VPA9DX_PDE2_Cx_Merge.oif	129.09093641493075	578.4308510638298
202006	Rat_Brain_VPA9DX_PDE2_Cx_Merge.oif	94.58657708062081	678.0653357531761
202006	Rat_Brain_VPA9DX_PDE2_Cx_Merge.oif	289.9396164957687	596.5512137359384
202006	Rat_Brain_VPA9DX_PDE2_Cx_Merge.oif	168.9168636067711	705.9339430894308
202006	Rat_Brain_VPA9DX_PDE2_Cx_Merge.oif	687.168907538521	709.5683237571822
202006	Rat_Brain_VPA9DX_PDE2_Cx_Merge.oif	372.33808654785213	692.83540802213
202006	Rat_Brain_VPA9DX_PDE2_Cx_Merge.oif	111.58126152886302	672.256923076923
202006	Rat_Brain_VPA9DX_PDE2_Cx_Merge.oif	401.3492145453565	692.5346449957228
202006	Rat_Brain_VPA9DX_PDE2_Cx_Merge.oif	362.7249317084424	700.7950780880265
202006	Rat_Brain_VPA9DX_PDE2_Cx_Merge.oif	680.4740318467893	719.1501009081736
202006	Rat_Brain_VPA9DX_PDE2_Cx_Merge.oif	392.4227136230475	607.3608923884515
202006	Rat_Brain_VPA9DX_PDE2_Cx_Merge.oif	91.83996141221802	596.3869158878505
202006	Rat_Brain_VPA9DX_PDE2_Cx_Merge.oif	253.03196845160628	625.5515603799186
202006	Rat_Brain_VPA9DX_PDE2_Cx_Merge.oif	398.2592719184034	676.6487068965517
202006	Rat_Brain_VPA9DX_PDE2_Cx_Merge.oif	469.84294277615095	584.3825356229448
202006	Rat_Brain_VPA9DX_PDE2_Cx_Merge.oif	93.04160576714423	604.6439114391144
202006	Rat_Brain_VPA9DX_PDE2_Cx_Merge.oif	237.41059183756545	719.3817787418656
202006	Rat_Brain_VPA9DX_PDE2_Cx_Merge.oif	109.86462673611128	651.2609375
202006	Rat_Brain_VPA9DX_PDE2_Cx_Merge.oif	15.1063861762153	515.1477272727273
202006	Rat_Brain_VPA9DX_PDE2_Cx_Merge.oif	415.597283325196	704.5956216439488
202006	Rat_Brain_VPA9DX_PDE2_Cx_Merge.oif	226.76745612250468	762.5669947009841
202006	Rat_Brain_VPA9DX_PDE2_Cx_Merge.oif	546.9198449707039	796.3989328311362
202006	Rat_Brain_VPA9DX_PDE2_Cx_Merge.oif	884.0669182671454	719.0141747572816
202006	Rat_Brain_VPA9DX_PDE2_Cx_Merge.oif	332.85548631456214	604.9515214027849
202006	Rat_Brain_VPA9DX_PDE2_Cx_Merge.oif	289.0812990993928	560.9750593824228
202006	Rat_Brain_VPA9DX_PDE2_Cx_Merge.oif	302.64271396213155	606.0158820192853
202006	Rat_Brain_VPA9DX_PDE2_Cx_Merge.oif	618.6751793077266	827.0804661487236
202006	Rat_Brain_VPA9DX_PDE2_Cx_Merge.oif	260.41349806043877	635.1641397495056
202006	Rat_Brain_VPA9DX_PDE2_Cx_Merge.oif	84.80175876193589	805.7287449392712
202006	Rat_Brain_VPA9DX_PDE2_Cx_Merge.oif	386.58615532769153	702.7495559502664
202006	Rat_Brain_VPA9DX_PDE2_Cx_Merge.oif	44.28917765299486	533.4883720930233
202006	Rat_Brain_VPA9DX_PDE2_Cx_Merge.oif	199.64462639702722	548.6947549441101
202006	Rat_Brain_VPA9DX_PDE2_Cx_Merge.oif	17.16634792751739	572.76
202006	Rat_Brain_VPA9DX_PDE2_Cx_Merge.oif	18.367992282443605	467.69158878504675
202006	Rat_Brain_VPA9DX_PDE2_Cx_Merge.oif	184.19491326226157	602.1379310344828
202006	Rat_Brain_VPA9DX_PDE2_Cx_Merge.oif	113.12623284233959	956.0364188163885
202006	Rat_Brain_VPA9DX_PDE2_Cx_Merge.oif	213.03437778049076	699.2207896857373
202006	Rat_Brain_VPA9DX_PDE2_Cx_Merge.oif	30.04110887315543	763.3085714285714
202007	Rat_Brain_VPA10DX_PDE2_Cx_Merge.oif	94.75824055989598	628.6014492753624
202007	Rat_Brain_VPA10DX_PDE2_Cx_Merge.oif	115.7011850314672	607.7982195845698
202007	Rat_Brain_VPA10DX_PDE2_Cx_Merge.oif	101.79644321017811	660.0590219224283
202007	Rat_Brain_VPA10DX_PDE2_Cx_Merge.oif	327.36225497775655	723.65128474043
202007	Rat_Brain_VPA10DX_PDE2_Cx_Merge.oif	163.76695922851587	605.8155136268343
202007	Rat_Brain_VPA10DX_PDE2_Cx_Merge.oif	143.33900519477018	688.0754491017964
202007	Rat_Brain_VPA10DX_PDE2_Cx_Merge.oif	98.36317362467463	799.1378708551483
202007	Rat_Brain_VPA10DX_PDE2_Cx_Merge.oif	51.67070726182734	545.0531561461794
202007	Rat_Brain_VPA10DX_PDE2_Cx_Merge.oif	242.73215969509585	837.3811881188119
202007	Rat_Brain_VPA10DX_PDE2_Cx_Merge.oif	61.798852539062594	465.22222222222223
202007	Rat_Brain_VPA10DX_PDE2_Cx_Merge.oif	362.7249317084424	643.9384761003313
202007	Rat_Brain_VPA10DX_PDE2_Cx_Merge.oif	339.8936889648443	514.2747474747475
202007	Rat_Brain_VPA10DX_PDE2_Cx_Merge.oif	323.2423314751524	653.9251194901752
202007	Rat_Brain_VPA10DX_PDE2_Cx_Merge.oif	219.72925347222255	704.390625
202007	Rat_Brain_VPA10DX_PDE2_Cx_Merge.oif	181.61996107313394	499.1531190926276
202007	Rat_Brain_VPA10DX_PDE2_Cx_Merge.oif	248.05372755262627	723.8733564013841
202007	Rat_Brain_VPA10DX_PDE2_Cx_Merge.oif	211.48940646701422	842.9577922077922
202007	Rat_Brain_VPA10DX_PDE2_Cx_Merge.oif	326.50393758138074	675.1088328075709
202007	Rat_Brain_VPA10DX_PDE2_Cx_Merge.oif	54.588986409505296	466.49685534591197
202007	Rat_Brain_VPA10DX_PDE2_Cx_Merge.oif	538.8516614447708	706.6604014017203
202007	Rat_Brain_VPA10DX_PDE2_Cx_Merge.oif	339.5503620062939	483.90748230535894
202007	Rat_Brain_VPA10DX_PDE2_Cx_Merge.oif	943.1191551378053	588.4989078995268
202007	Rat_Brain_VPA10DX_PDE2_Cx_Merge.oif	289.0812990993928	845.3004750593824
202007	Rat_Brain_VPA10DX_PDE2_Cx_Merge.oif	222.30420566135015	477.84401544401544
202007	Rat_Brain_VPA10DX_PDE2_Cx_Merge.oif	526.6635544162334	652.9781616688397
202007	Rat_Brain_VPA10DX_PDE2_Cx_Merge.oif	172.69346015082493	616.4373757455269
202007	Rat_Brain_VPA10DX_PDE2_Cx_Merge.oif	94.92990403917115	481.4122965641953
202007	Rat_Brain_VPA10DX_PDE2_Cx_Merge.oif	297.32114610460116	558.1899538106236
202007	Rat_Brain_VPA10DX_PDE2_Cx_Merge.oif	172.8651236301001	516.3604766633565
202007	Rat_Brain_VPA10DX_PDE2_Cx_Merge.oif	239.9855440266931	500.2153075822604
202007	Rat_Brain_VPA10DX_PDE2_Cx_Merge.oif	155.5271122233075	528.9172185430464
202007	Rat_Brain_VPA10DX_PDE2_Cx_Merge.oif	278.60982686360717	608.6580406654343
202007	Rat_Brain_VPA10DX_PDE2_Cx_Merge.oif	126.1726572672528	568.5102040816327
202007	Rat_Brain_VPA10DX_PDE2_Cx_Merge.oif	370.10646131727486	641.3589981447125
202007	Rat_Brain_VPA10DX_PDE2_Cx_Merge.oif	343.1552950710726	801.111555777889
202007	Rat_Brain_VPA10DX_PDE2_Cx_Merge.oif	655.0678369140635	607.6121593291405
202007	Rat_Brain_VPA10DX_PDE2_Cx_Merge.oif	436.368564317492	669.265538945712
202007	Rat_Brain_VPA10DX_PDE2_Cx_Merge.oif	323.0706679958772	800.9989373007439
202007	Rat_Brain_VPA10DX_PDE2_Cx_Merge.oif	381.6079144287115	637.9649122807018
202007	Rat_Brain_VPA10DX_PDE2_Cx_Merge.oif	548.8081432427309	784.722865186112
202007	Rat_Brain_VPA10DX_PDE2_Cx_Merge.oif	400.31923366970545	671.9048027444254
202007	Rat_Brain_VPA10DX_PDE2_Cx_Merge.oif	101.45311625162776	699.2944162436548
202007	Rat_Brain_VPA10DX_PDE2_Cx_Merge.oif	201.8762516276045	573.5272108843537
202007	Rat_Brain_VPA10DX_PDE2_Cx_Merge.oif	65.40378560384124	576.9737532808399
202007	Rat_Brain_VPA10DX_PDE2_Cx_Merge.oif	532.6717761908645	577.9274895262649
202007	Rat_Brain_VPA10DX_PDE2_Cx_Merge.oif	77.42022915310342	835.660753880266
202007	Rat_Brain_VPA10DX_PDE2_Cx_Merge.oif	270.54164333767403	927.2201776649746
202007	Rat_Brain_VPA10DX_PDE2_Cx_Merge.oif	71.24034389919716	658.5421686746988
202007	Rat_Brain_VPA10DX_PDE2_Cx_Merge.oif	454.56489312066043	772.9607250755287
202007	Rat_Brain_VPA10DX_PDE2_Cx_Merge.oif	143.51066867404535	480.02033492822966
202007	Rat_Brain_VPA10DX_PDE2_Cx_Merge.oif	337.3187367757167	637.858524173028
202007	Rat_Brain_VPA10DX_PDE2_Cx_Merge.oif	235.00730312771304	640.6355003652301
202007	Rat_Brain_VPA10DX_PDE2_Cx_Merge.oif	374.5697117784294	811.1379468377635
202007	Rat_Brain_VPA10DX_PDE2_Cx_Merge.oif	307.79261834038675	767.9693251533743
202007	Rat_Brain_VPA10DX_PDE2_Cx_Merge.oif	409.76072502984005	976.646418098031
202007	Rat_Brain_VPA10DX_PDE2_Cx_Merge.oif	433.2786216905389	687.8387480190174
202007	Rat_Brain_VPA10DX_PDE2_Cx_Merge.oif	430.53200602213604	644.7878787878788
202007	Rat_Brain_VPA10DX_PDE2_Cx_Merge.oif	120.67942593044724	819.2318634423898
202007	Rat_Brain_VPA10DX_PDE2_Cx_Merge.oif	86.0034031168621	908.2994011976048
202007	Rat_Brain_VPA10DX_PDE2_Cx_Merge.oif	257.4952189127608	929.1473333333333
202007	Rat_Brain_VPA10DX_PDE2_Cx_Merge.oif	204.79453077528242	787.6697401508801
202007	Rat_Brain_VPA10DX_PDE2_Cx_Merge.oif	144.36898607042124	722.961950059453
202007	Rat_Brain_VPA10DX_PDE2_Cx_Merge.oif	465.20802883572117	642.4682656826568
202007	Rat_Brain_VPA10DX_PDE2_Cx_Merge.oif	122.22439724392379	586.9101123595506
202007	Rat_Brain_VPA10DX_PDE2_Cx_Merge.oif	355.8583925374354	784.5894838398457
202007	Rat_Brain_VPA10DX_PDE2_Cx_Merge.oif	370.6214517551004	678.7846225104215
202007	Rat_Brain_VPA10DX_PDE2_Cx_Merge.oif	58.880573391384644	686.9941690962099
202007	Rat_Brain_VPA10DX_PDE2_Cx_Merge.oif	380.062943115235	801.2520325203252
202007	Rat_Brain_VPA10DX_PDE2_Cx_Merge.oif	325.3022932264545	781.0854881266491
202007	Rat_Brain_VPA10DX_PDE2_Cx_Merge.oif	88.0633648681642	701.0292397660819
202007	Rat_Brain_VPA10DX_PDE2_Cx_Merge.oif	62.82883341471364	667.8196721311475
202007	Rat_Brain_VPA10DX_PDE2_Cx_Merge.oif	344.70026638454914	748.7709163346614
202007	Rat_Brain_VPA10DX_PDE2_Cx_Merge.oif	181.10497063530843	938.5383886255925
202007	Rat_Brain_VPA10DX_PDE2_Cx_Merge.oif	186.08321153428847	787.0627306273062
202007	Rat_Brain_VPA10DX_PDE2_Cx_Merge.oif	192.26309678819473	819.0901785714286
202007	Rat_Brain_VPA10DX_PDE2_Cx_Merge.oif	166.1702479383683	831.4411157024794
202007	Rat_Brain_VPA10DX_PDE2_Cx_Merge.oif	381.6079144287115	597.4624381466487
202007	Rat_Brain_VPA10DX_PDE2_Cx_Merge.oif	22.316252305772604	537.1538461538462
202007	Rat_Brain_VPA10DX_PDE2_Cx_Merge.oif	90.98164401584216	647.3452830188679
202007	Rat_Brain_VPA10DX_PDE2_Cx_Merge.oif	285.6480295138893	679.8677884615385
202007	Rat_Brain_VPA10DX_PDE2_Cx_Merge.oif	312.08420532226614	733.3426842684269
202007	Rat_Brain_VPA10DX_PDE2_Cx_Merge.oif	65.23212212456608	746.8684210526316
202007	Rat_Brain_VPA10DX_PDE2_Cx_Merge.oif	211.6610699462894	816.8337388483374
202007	Rat_Brain_VPA10DX_PDE2_Cx_Merge.oif	226.25246568467918	721.8353566009105
202007	Rat_Brain_VPA10DX_PDE2_Cx_Merge.oif	71.5836708577475	1522.6618705035971
202007	Rat_Brain_VPA10DX_PDE2_Cx_Merge.oif	74.33028652615029	761.3810623556582
202007	Rat_Brain_VPA10DX_PDE2_Cx_Merge.oif	128.06095553927972	848.6782841823057
202007	Rat_Brain_VPA10DX_PDE2_Cx_Merge.oif	85.83173963758694	764.602
202007	Rat_Brain_VPA10DX_PDE2_Cx_Merge.oif	231.05904310438405	649.0156017830609
202007	Rat_Brain_VPA10DX_PDE2_Cx_Merge.oif	33.474378458658904	1070.825641025641
202007	Rat_Brain_VPA10DX_PDE2_Cx_Merge.oif	12.874760945638041	838.48
202007	Rat_Brain_VPA10DX_PDE2_Cx_Merge.oif	11.673116590711825	742.4411764705883
202007	Rat_Brain_VPA10DX_PDE2_Cx_Merge.oif	222.6475326199005	568.3030069390902
202007	Rat_Brain_VPA10DX_PDE2_Cx_Merge.oif	87.03338399251315	796.4970414201183
202007	Rat_Brain_VPA10DX_PDE2_Cx_Merge.oif	142.65235127766948	1260.6835138387485
202007	Rat_Brain_VPA10DX_PDE2_Cx_Merge.oif	266.59338331434503	758.7585318737927
202007	Rat_Brain_VPA10DX_PDE2_Cx_Merge.oif	136.81579298231358	607.771643663739
202007	Rat_Brain_VPA10DX_PDE2_Cx_Merge.oif	32.44439758300786	489.1375661375661
202007	Rat_Brain_VPA10DX_PDE2_Cx_Merge.oif	130.29258076985698	563.3135704874835
202007	Rat_Brain_VPA10DX_PDE2_Cx_Merge.oif	334.4004576280387	804.6781314168378
202007	Rat_Brain_VPA10DX_PDE2_Cx_Merge.oif	283.41640428331203	831.2731677771047
202007	Rat_Brain_VPA10DX_PDE2_Cx_Merge.oif	130.12091729058181	596.7810026385224
202007	Rat_Brain_VPA10DX_PDE2_Cx_Merge.oif	153.12382351345508	556.3273542600897
202007	Rat_Brain_VPA10DX_PDE2_Cx_Merge.oif	89.26500922309042	683.5961538461538
202007	Rat_Brain_VPA10DX_PDE2_Cx_Merge.oif	196.89801072862443	530.205754141238
202007	Rat_Brain_VPA10DX_PDE2_Cx_Merge.oif	273.9749129231775	664.2901002506266
202007	Rat_Brain_VPA10DX_PDE2_Cx_Merge.oif	522.8869578721797	786.1644780039396
202007	Rat_Brain_VPA10DX_PDE2_Cx_Merge.oif	319.2940714518234	755.3666666666667
202007	Rat_Brain_VPA10DX_PDE2_Cx_Merge.oif	392.0793866644972	752.8511383537654
202007	Rat_Brain_VPA10DX_PDE2_Cx_Merge.oif	157.0720835367841	621.6306010928962
202007	Rat_Brain_VPA10DX_PDE2_Cx_Merge.oif	179.5599993218319	754.4435946462715
202007	Rat_Brain_VPA10DX_PDE2_Cx_Merge.oif	76.56191175672754	454.5224215246637
202007	Rat_Brain_VPA10DX_PDE2_Cx_Merge.oif	185.56822109646296	672.6679000925069
202007	Rat_Brain_VPA10DX_PDE2_Cx_Merge.oif	456.6248548719625	709.1052631578947
202007	Rat_Brain_VPA10DX_PDE2_Cx_Merge.oif	155.5271122233075	554.2792494481237
202007	Rat_Brain_VPA10DX_PDE2_Cx_Merge.oif	41.71422546386725	755.1399176954733
202007	Rat_Brain_VPA10DX_PDE2_Cx_Merge.oif	237.92558227539098	763.8391053391053
202007	Rat_Brain_VPA10DX_PDE2_Cx_Merge.oif	321.5256966824007	881.8707955152163
202007	Rat_Brain_VPA10DX_PDE2_Cx_Merge.oif	143.33900519477018	929.6071856287425
202007	Rat_Brain_VPA10DX_PDE2_Cx_Merge.oif	37.250975002712735	514.889400921659
202007	Rat_Brain_VPA10DX_PDE2_Cx_Merge.oif	100.76646233452706	717.3441226575809
202007	Rat_Brain_VPA10DX_PDE2_Cx_Merge.oif	623.996747165257	626.5873452544704
202007	Rat_Brain_VPA10DX_PDE2_Cx_Merge.oif	210.45942559136319	889.0048939641109
202007	Rat_Brain_VPA10DX_PDE2_Cx_Merge.oif	105.57303975423193	829.7414634146342
202007	Rat_Brain_VPA10DX_PDE2_Cx_Merge.oif	239.29889010959238	831.0093256814921
202007	Rat_Brain_VPA10DX_PDE2_Cx_Merge.oif	160.33368964301238	1098.0985010706638
202007	Rat_Brain_VPA10DX_PDE2_Cx_Merge.oif	208.22780036078592	743.4336356141797
202007	Rat_Brain_VPA10DX_PDE2_Cx_Merge.oif	98.70650058322498	779.9043478260869
202007	Rat_Brain_VPA10DX_PDE2_Cx_Merge.oif	77.07690219455307	872.6570155902004
202007	Rat_Brain_VPA10DX_PDE2_Cx_Merge.oif	70.21036302354611	588.5721271393643
202007	Rat_Brain_VPA10DX_PDE2_Cx_Merge.oif	326.33227410210554	907.1194108364019
202007	Rat_Brain_VPA10DX_PDE2_Cx_Merge.oif	179.5599993218319	745.7562141491396
202007	Rat_Brain_VPA10DX_PDE2_Cx_Merge.oif	303.84435831705775	905.4028248587571
202007	Rat_Brain_VPA10DX_PDE2_Cx_Merge.oif	164.7969401041669	744.2427083333333
202007	Rat_Brain_VPA10DX_PDE2_Cx_Merge.oif	246.68041971842484	840.4843423799582
202007	Rat_Brain_VPA10DX_PDE2_Cx_Merge.oif	149.51889044867644	650.5832376578645
202007	Rat_Brain_VPA10DX_PDE2_Cx_Merge.oif	139.21908169216601	616.5709001233046
202007	Rat_Brain_VPA10DX_PDE2_Cx_Merge.oif	243.76214057074688	1322.5218309859156
202007	Rat_Brain_VPA10DX_PDE2_Cx_Merge.oif	227.11078308105502	747.1874527588814
202007	Rat_Brain_VPA10DX_PDE2_Cx_Merge.oif	316.7191192626958	970.3875338753387
202007	Rat_Brain_VPA10DX_PDE2_Cx_Merge.oif	32.95938802083339	978.0208333333334
202007	Rat_Brain_VPA10DX_PDE2_Cx_Merge.oif	224.02084045410191	722.8927203065134
202007	Rat_Brain_VPA10DX_PDE2_Cx_Merge.oif	318.9507444932731	623.2147470398278
202007	Rat_Brain_VPA10DX_PDE2_Cx_Merge.oif	27.637820163302997	644.4285714285714
202007	Rat_Brain_VPA10DX_PDE2_Cx_Merge.oif	528.0368622504349	722.080299089727
202007	Rat_Brain_VPA10DX_PDE2_Cx_Merge.oif	80.85349873860689	621.4076433121019
202007	Rat_Brain_VPA10DX_PDE2_Cx_Merge.oif	48.92409159342455	684.4736842105264
202007	Rat_Brain_VPA10DX_PDE2_Cx_Merge.oif	152.60883307562958	755.3138357705287
202007	Rat_Brain_VPA10DX_PDE2_Cx_Merge.oif	247.88206407335107	743.1620498614958
202007	Rat_Brain_VPA10DX_PDE2_Cx_Merge.oif	290.11127997504383	945.9627218934911
202007	Rat_Brain_VPA10DX_PDE2_Cx_Merge.oif	47.72244723849833	624.5827338129496
202007	Rat_Brain_VPA10DX_PDE2_Cx_Merge.oif	20.427954033745692	763.5378151260504
202007	Rat_Brain_VPA10DX_PDE2_Cx_Merge.oif	202.90623250325552	888.3257191201353
202007	Rat_Brain_VPA10DX_PDE2_Cx_Merge.oif	235.52229356553858	1024.4861516034985
202007	Rat_Brain_VPA10DX_PDE2_Cx_Merge.oif	202.04791510687966	978.1308411214953
202007	Rat_Brain_VPA10DX_PDE2_Cx_Merge.oif	195.6963663736982	935.380701754386
202007	Rat_Brain_VPA10DX_PDE2_Cx_Merge.oif	15.621376614040823	615.8901098901099
202007	Rat_Brain_VPA10DX_PDE2_Cx_Merge.oif	95.61655795627185	900.2046678635547
202007	Rat_Brain_VPA10DX_PDE2_Cx_Merge.oif	105.40137627495676	711.1872964169381
202007	Rat_Brain_VPA10DX_PDE2_Cx_Merge.oif	121.36607984754792	1229.4016973125883
202007	Rat_Brain_VPA10DX_PDE2_Cx_Merge.oif	111.40959804958784	686.6502311248074
202007	Rat_Brain_VPA10DX_PDE2_Cx_Merge.oif	236.72393792046475	778.6134880348078
202007	Rat_Brain_VPA10DX_PDE2_Cx_Merge.oif	98.19151014539946	829.4965034965035
202007	Rat_Brain_VPA10DX_PDE2_Cx_Merge.oif	43.77418721516934	869.2156862745098
202007	Rat_Brain_VPA10DX_PDE2_Cx_Merge.oif	124.28435899522587	764.2748618784531
202007	Rat_Brain_VPA10DX_PDE2_Cx_Merge.oif	46.6924663628473	661.5882352941177
202007	Rat_Brain_VPA10DX_PDE2_Cx_Merge.oif	125.4860033501521	852.7592339261286
202007	Rat_Brain_VPA10DX_PDE2_Cx_Merge.oif	31.929407145182342	1437.8817204301076
202007	Rat_Brain_VPA10DX_PDE2_Cx_Merge.oif	272.7732685682513	1044.1541850220265
202007	Rat_Brain_VPA10DX_PDE2_Cx_Merge.oif	88.7500187852649	850.4661508704062
202008	Rat_Brain_VPA11DX_PDE2_Cx_merge_2.oif	68.66539171006956	563.865
202008	Rat_Brain_VPA11DX_PDE2_Cx_merge_2.oif	48.92409159342455	684.7228070175439
202008	Rat_Brain_VPA11DX_PDE2_Cx_merge_2.oif	270.36997985839884	667.760634920635
202008	Rat_Brain_VPA11DX_PDE2_Cx_merge_2.oif	243.2471501329214	523.198306280875
202008	Rat_Brain_VPA11DX_PDE2_Cx_merge_2.oif	23.002906222873296	475.9925373134328
202008	Rat_Brain_VPA11DX_PDE2_Cx_merge_2.oif	379.20462571885906	748.7908555907651
202008	Rat_Brain_VPA11DX_PDE2_Cx_merge_2.oif	227.62577351888055	622.1010558069381
202008	Rat_Brain_VPA11DX_PDE2_Cx_merge_2.oif	558.9362885199662	659.6382063882064
202008	Rat_Brain_VPA11DX_PDE2_Cx_merge_2.oif	456.2815279134122	529.0891647855531
202008	Rat_Brain_VPA11DX_PDE2_Cx_merge_2.oif	93.04160576714423	653.8745387453874
202008	Rat_Brain_VPA11DX_PDE2_Cx_merge_2.oif	266.59338331434503	579.747585318738
202008	Rat_Brain_VPA11DX_PDE2_Cx_merge_2.oif	228.99908135308195	641.7421289355323
202008	Rat_Brain_VPA11DX_PDE2_Cx_merge_2.oif	215.60932996961836	527.343949044586
202008	Rat_Brain_VPA11DX_PDE2_Cx_merge_2.oif	626.4000358751094	551.6486708687312
202008	Rat_Brain_VPA11DX_PDE2_Cx_merge_2.oif	364.269903021919	614.0202639019793
202008	Rat_Brain_VPA11DX_PDE2_Cx_merge_2.oif	200.15961683485273	512.23756432247
202008	Rat_Brain_VPA11DX_PDE2_Cx_merge_2.oif	131.49422512478318	516.3054830287206
202008	Rat_Brain_VPA11DX_PDE2_Cx_merge_2.oif	655.0678369140635	550.7518343815514
202008	Rat_Brain_VPA11DX_PDE2_Cx_merge_2.oif	19.226309678819476	533.3303571428571
202008	Rat_Brain_VPA11DX_PDE2_Cx_merge_2.oif	355.8583925374354	648.0902074288471
202008	Rat_Brain_VPA11DX_PDE2_Cx_merge_2.oif	320.3240523274744	676.1237942122186
202008	Rat_Brain_VPA11DX_PDE2_Cx_merge_2.oif	562.71288506402	531.3053691275168
202008	Rat_Brain_VPA11DX_PDE2_Cx_merge_2.oif	725.1065364583344	584.982481060606
202008	Rat_Brain_VPA11DX_PDE2_Cx_merge_2.oif	310.53923400878955	474.32338308457713
202008	Rat_Brain_VPA11DX_PDE2_Cx_merge_2.oif	88.7500187852649	473.2147001934236
202008	Rat_Brain_VPA11DX_PDE2_Cx_merge_2.oif	331.8255054389111	498.3036730470771
202008	Rat_Brain_VPA11DX_PDE2_Cx_merge_2.oif	253.71862236870697	519.8315290933695
202008	Rat_Brain_VPA11DX_PDE2_Cx_merge_2.oif	160.67701660156277	434.008547008547
202008	Rat_Brain_VPA11DX_PDE2_Cx_merge_2.oif	275.8632111952044	524.7952706907281
202008	Rat_Brain_VPA11DX_PDE2_Cx_merge_2.oif	317.06244622124615	558.5349214943151
202008	Rat_Brain_VPA11DX_PDE2_Cx_merge_2.oif	757.0359436035168	523.6058956916099
202008	Rat_Brain_VPA11DX_PDE2_Cx_merge_2.oif	403.752503255209	602.8962585034013
202008	Rat_Brain_VPA11DX_PDE2_Cx_merge_2.oif	92.18328837076838	582.780260707635
202008	Rat_Brain_VPA11DX_PDE2_Cx_merge_2.oif	77.59189263237859	480.87610619469024
202008	Rat_Brain_VPA11DX_PDE2_Cx_merge_2.oif	121.02275288899759	539.5843971631206
202008	Rat_Brain_VPA11DX_PDE2_Cx_merge_2.oif	649.4029420979828	576.1575469204336
202008	Rat_Brain_VPA11DX_PDE2_Cx_merge_2.oif	141.62237040201845	538.5296969696969
202008	Rat_Brain_VPA11DX_PDE2_Cx_merge_2.oif	85.14508572048625	553.0282258064516
202008	Rat_Brain_VPA11DX_PDE2_Cx_merge_2.oif	331.48217848036074	669.3827032625583
202008	Rat_Brain_VPA11DX_PDE2_Cx_merge_2.oif	142.82401475694465	416.4483173076923
202008	Rat_Brain_VPA11DX_PDE2_Cx_merge_2.oif	477.22447238498336	563.0597122302158
202008	Rat_Brain_VPA11DX_PDE2_Cx_merge_2.oif	373.19640394422805	594.9438822447103
202008	Rat_Brain_VPA11DX_PDE2_Cx_merge_2.oif	231.91736050075988	463.8445595854922
202008	Rat_Brain_VPA11DX_PDE2_Cx_merge_2.oif	150.03388088650198	507.10526315789474
202008	Rat_Brain_VPA11DX_PDE2_Cx_merge_2.oif	170.46183492024767	557.9738167170192
202008	Rat_Brain_VPA11DX_PDE2_Cx_merge_2.oif	276.8931920708555	641.4903905765655
202008	Rat_Brain_VPA11DX_PDE2_Cx_merge_2.oif	269.16833550347263	511.7761479591837
202008	Rat_Brain_VPA11DX_PDE2_Cx_merge_2.oif	93.21326924641942	634.7108655616943
202008	Rat_Brain_VPA11DX_PDE2_Cx_merge_2.oif	285.30470255533896	558.0276774969916
202008	Rat_Brain_VPA11DX_PDE2_Cx_merge_2.oif	201.1895977105038	611.3412969283277
202008	Rat_Brain_VPA11DX_PDE2_Cx_merge_2.oif	21.80126186794708	732.0472440944882
202008	Rat_Brain_VPA11DX_PDE2_Cx_merge_2.oif	498.8540707736553	525.0375086028906
202008	Rat_Brain_VPA11DX_PDE2_Cx_merge_2.oif	281.52810601128516	612.4585365853659
202008	Rat_Brain_VPA11DX_PDE2_Cx_merge_2.oif	442.0334591335727	530.526213592233
202008	Rat_Brain_VPA11DX_PDE2_Cx_merge_2.oif	419.5455433485249	501.8109656301146
202008	Rat_Brain_VPA11DX_PDE2_Cx_merge_2.oif	75.18860392252616	544.865296803653
202008	Rat_Brain_VPA11DX_PDE2_Cx_merge_2.oif	311.56921488444056	537.0071625344352
202008	Rat_Brain_VPA11DX_PDE2_Cx_merge_2.oif	320.66737928602475	557.0546038543897
202008	Rat_Brain_VPA11DX_PDE2_Cx_merge_2.oif	307.2776279025613	548.850279329609
202008	Rat_Brain_VPA11DX_PDE2_Cx_merge_2.oif	142.4806877983943	615.278313253012
202008	Rat_Brain_VPA11DX_PDE2_Cx_merge_2.oif	128.57594597710522	455.5233644859813
202008	Rat_Brain_VPA11DX_PDE2_Cx_merge_2.oif	515.5054282633472	451.1921411921412
202008	Rat_Brain_VPA11DX_PDE2_Cx_merge_2.oif	593.7839748128264	525.056952876554
202008	Rat_Brain_VPA11DX_PDE2_Cx_merge_2.oif	914.2796906195761	564.8971085242208
202008	Rat_Brain_VPA11DX_PDE2_Cx_merge_2.oif	577.8192712402353	672.5656565656566
202008	Rat_Brain_VPA11DX_PDE2_Cx_merge_2.oif	494.9058107503263	528.7839056538328
202008	Rat_Brain_VPA11DX_PDE2_Cx_merge_2.oif	497.8240898980042	604.6375862068966
202008	Rat_Brain_VPA11DX_PDE2_Cx_merge_2.oif	895.9116983371325	508.8039854378233
202008	Rat_Brain_VPA11DX_PDE2_Cx_merge_2.oif	377.48799092610733	525.613005911778
202008	Rat_Brain_VPA11DX_PDE2_Cx_merge_2.oif	455.9382009548618	549.1577560240963
202008	Rat_Brain_VPA11DX_PDE2_Cx_merge_2.oif	267.4517007107209	469.23620025673944
202008	Rat_Brain_VPA11DX_PDE2_Cx_merge_2.oif	585.8874547661684	558.9167887489012
202008	Rat_Brain_VPA11DX_PDE2_Cx_merge_2.oif	392.0793866644972	579.8034150612959
202008	Rat_Brain_VPA11DX_PDE2_Cx_merge_2.oif	181.10497063530843	552.6805687203791
202008	Rat_Brain_VPA11DX_PDE2_Cx_merge_2.oif	786.7337255181219	480.02923849007203
202008	Rat_Brain_VPA11DX_PDE2_Cx_merge_2.oif	12.703097466362868	614.7972972972973
202008	Rat_Brain_VPA11DX_PDE2_Cx_merge_2.oif	368.04649956597274	522.6828358208955
202008	Rat_Brain_VPA11DX_PDE2_Cx_merge_2.oif	335.60210198296494	665.112020460358
202008	Rat_Brain_VPA11DX_PDE2_Cx_merge_2.oif	431.39032341851197	569.1659371269399
202008	Rat_Brain_VPA11DX_PDE2_Cx_merge_2.oif	448.21334438747897	598.5756415166603
202008	Rat_Brain_VPA11DX_PDE2_Cx_merge_2.oif	372.50975002712727	549.0751152073733
202008	Rat_Brain_VPA11DX_PDE2_Cx_merge_2.oif	573.0126938205304	569.7627321749551
202008	Rat_Brain_VPA11DX_PDE2_Cx_merge_2.oif	357.23170037163686	529.7866410379626
202008	Rat_Brain_VPA11DX_PDE2_Cx_merge_2.oif	579.535906032987	514.6792061611375
202008	Rat_Brain_VPA11DX_PDE2_Cx_merge_2.oif	490.44256028917175	617.534826741337
202008	Rat_Brain_VPA11DX_PDE2_Cx_merge_2.oif	607.3453896755651	537.9420576596948
202008	Rat_Brain_VPA11DX_PDE2_Cx_merge_2.oif	388.1311266411681	530.4113224237063
202008	Rat_Brain_VPA11DX_PDE2_Cx_merge_2.oif	215.43766649034322	523.8398406374502
202008	Rat_Brain_VPA11DX_PDE2_Cx_merge_2.oif	593.0973208957257	579.7617945007236
202008	Rat_Brain_VPA11DX_PDE2_Cx_merge_2.oif	14.248068779839432	473.2168674698795
202008	Rat_Brain_VPA11DX_PDE2_Cx_merge_2.oif	300.7544156901046	507.48059360730593
202008	Rat_Brain_VPA11DX_PDE2_Cx_merge_2.oif	839.2627501763251	575.1495193291062
202008	Rat_Brain_VPA11DX_PDE2_Cx_merge_2.oif	280.6697886149093	546.5694189602447
202008	Rat_Brain_VPA11DX_PDE2_Cx_merge_2.oif	491.81586812337315	638.2383944153578
202008	Rat_Brain_VPA11DX_PDE2_Cx_merge_2.oif	405.64080152723585	574.8429961912823
202008	Rat_Brain_VPA11DX_PDE2_Cx_merge_2.oif	336.2887559000656	552.7269014803471
202008	Rat_Brain_VPA11DX_PDE2_Cx_merge_2.oif	45.834148966471425	522.8539325842696
202008	Rat_Brain_VPA11DX_PDE2_Cx_merge_2.oif	958.2255413140206	615.6940164815478
202008	Rat_Brain_VPA11DX_PDE2_Cx_merge_2.oif	353.79843078613334	569.6603590490054
202008	Rat_Brain_VPA11DX_PDE2_Cx_merge_2.oif	31.586080186631992	527.054347826087
202008	Rat_Brain_VPA11DX_PDE2_Cx_merge_2.oif	522.8869578721797	571.1746552856205
202008	Rat_Brain_VPA11DX_PDE2_Cx_merge_2.oif	136.6441295030384	688.8831658291457
202008	Rat_Brain_VPA11DX_PDE2_Cx_merge_2.oif	343.1552950710726	690.8444222111056
202008	Rat_Brain_VPA11DX_PDE2_Cx_merge_2.oif	266.0783928765195	640.7716129032258
202008	Rat_Brain_VPA11DX_PDE2_Cx_merge_2.oif	190.71812547471816	507.9495949594959
202008	Rat_Brain_VPA11DX_PDE2_Cx_merge_2.oif	270.71330681694917	649.3474952441344
202008	Rat_Brain_VPA11DX_PDE2_Cx_merge_2.oif	38.28095587836377	461.88789237668163
202008	Rat_Brain_VPA11DX_PDE2_Cx_merge_2.oif	131.49422512478318	570.1775456919061
202008	Rat_Brain_VPA11DX_PDE2_Cx_merge_2.oif	118.10447374131964	522.2558139534884
202008	Rat_Brain_VPA11DX_PDE2_Cx_merge_2.oif	344.1852759467236	453.83491271820446
202008	Rat_Brain_VPA11DX_PDE2_Cx_merge_2.oif	467.78298102484877	547.8366972477064
202008	Rat_Brain_VPA11DX_PDE2_Cx_merge_2.oif	504.86229254828635	581.5545732743965
202008	Rat_Brain_VPA11DX_PDE2_Cx_merge_2.oif	493.7041663954001	583.6877607788596
202008	Rat_Brain_VPA11DX_PDE2_Cx_merge_2.oif	75.70359436035169	606.7052154195011
202008	Rat_Brain_VPA11DX_PDE2_Cx_merge_2.oif	649.7462690565332	573.4525759577278
202008	Rat_Brain_VPA11DX_PDE2_Cx_merge_2.oif	717.5533433702268	562.4937799043062
202008	Rat_Brain_VPA11DX_PDE2_Cx_merge_2.oif	283.9313947211376	523.0713422007256
202008	Rat_Brain_VPA11DX_PDE2_Cx_merge_2.oif	171.83514275444904	655.949050949051
202008	Rat_Brain_VPA11DX_PDE2_Cx_merge_2.oif	490.61422376844695	672.2235829251225
202008	Rat_Brain_VPA11DX_PDE2_Cx_merge_2.oif	299.5527713351784	473.9404011461318
202008	Rat_Brain_VPA11DX_PDE2_Cx_merge_2.oif	405.81246500651105	597.513959390863
202008	Rat_Brain_VPA11DX_PDE2_Cx_merge_2.oif	879.0886773681653	608.2815856278071
202008	Rat_Brain_VPA11DX_PDE2_Cx_merge_2.oif	316.3757923041454	470.72490504612045
202008	Rat_Brain_VPA11DX_PDE2_Cx_merge_2.oif	472.2462314860033	565.237731733915
202008	Rat_Brain_VPA11DX_PDE2_Cx_merge_2.oif	190.20313503689266	481.3312274368231
202008	Rat_Brain_VPA11DX_PDE2_Cx_merge_2.oif	346.9318916151264	679.1766452251361
202008	Rat_Brain_VPA11DX_PDE2_Cx_merge_2.oif	205.8245116509335	612.2693911592994
202008	Rat_Brain_VPA11DX_PDE2_Cx_merge_2.oif	379.20462571885906	606.611588954278
202008	Rat_Brain_VPA11DX_PDE2_Cx_merge_2.oif	21.286271430121563	592.8629032258065
202008	Rat_Brain_VPA11DX_PDE2_Cx_merge_2.oif	446.1533826361769	705.5263562908812
202008	Rat_Brain_VPA11DX_PDE2_Cx_merge_2.oif	354.48508470323407	669.8
202008	Rat_Brain_VPA11DX_PDE2_Cx_merge_2.oif	442.3767860921231	576.302289483896
202008	Rat_Brain_VPA11DX_PDE2_Cx_merge_2.oif	382.4662318250874	558.4403052064632
202008	Rat_Brain_VPA11DX_PDE2_Cx_merge_2.oif	229.68573527018262	584.9641255605382
202008	Rat_Brain_VPA11DX_PDE2_Cx_merge_2.oif	21.457934909396734	597.128
202009	Rat_Brain_VPA13.3_PDE2_Cx_Merge.oif	105.91636671278228	487.72447325769855
202009	Rat_Brain_VPA13.3_PDE2_Cx_Merge.oif	74.8452769639758	468.4151376146789
202009	Rat_Brain_VPA13.3_PDE2_Cx_Merge.oif	397.2292910427524	638.305099394987
202009	Rat_Brain_VPA13.3_PDE2_Cx_Merge.oif	657.471125623916	675.4715404699739
202009	Rat_Brain_VPA13.3_PDE2_Cx_Merge.oif	38.96760979546447	541.9911894273127
202009	Rat_Brain_VPA13.3_PDE2_Cx_Merge.oif	16.479694010416694	599.53125
202009	Rat_Brain_VPA13.3_PDE2_Cx_Merge.oif	500.7423690456822	786.2231744943435
202009	Rat_Brain_VPA13.3_PDE2_Cx_Merge.oif	42.40087938096794	595.5425101214574
202009	Rat_Brain_VPA13.3_PDE2_Cx_Merge.oif	143.51066867404535	741.1411483253588
202009	Rat_Brain_VPA13.3_PDE2_Cx_Merge.oif	741.2429035102008	757.1345530338119
202009	Rat_Brain_VPA13.3_PDE2_Cx_Merge.oif	632.5799211290157	565.9373134328358
202009	Rat_Brain_VPA13.3_PDE2_Cx_Merge.oif	75.70359436035169	778.7006802721088
202009	Rat_Brain_VPA13.3_PDE2_Cx_Merge.oif	51.499043782552164	899.6066666666667
202009	Rat_Brain_VPA13.3_PDE2_Cx_Merge.oif	177.67170104980497	618.6
202009	Rat_Brain_VPA13.3_PDE2_Cx_Merge.oif	134.75583123101148	1018.8700636942675
202009	Rat_Brain_VPA13.3_PDE2_Cx_Merge.oif	31.071089748806468	1118.7734806629835
202009	Rat_Brain_VPA13.3_PDE2_Cx_Merge.oif	921.4895567491333	609.7531669150521
202009	Rat_Brain_VPA13.3_PDE2_Cx_Merge.oif	768.5373967149534	975.2687067232522
202009	Rat_Brain_VPA13.3_PDE2_Cx_Merge.oif	158.2737278917103	613.8253796095445
202009	Rat_Brain_VPA13.3_PDE2_Cx_Merge.oif	354.65674818250926	840.3857696030977
202009	Rat_Brain_VPA13.3_PDE2_Cx_Merge.oif	271.91495117187543	873.6407828282828
202009	Rat_Brain_VPA13.3_PDE2_Cx_Merge.oif	11.329789632161475	613.560606060606
202009	Rat_Brain_VPA13.3_PDE2_Cx_Merge.oif	694.5504371473536	759.7647058823529
202009	Rat_Brain_VPA13.3_PDE2_Cx_Merge.oif	296.4628287082253	750.9507817023741
202009	Rat_Brain_VPA13.3_PDE2_Cx_Merge.oif	424.35212076822984	835.2750809061489
202009	Rat_Brain_VPA13.3_PDE2_Cx_Merge.oif	26.264512329101603	876.3856209150326
202009	Rat_Brain_VPA13.3_PDE2_Cx_Merge.oif	172.69346015082493	507.220675944334
202009	Rat_Brain_VPA13.3_PDE2_Cx_Merge.oif	271.2282972547747	606.6829113924051
202009	Rat_Brain_VPA13.3_PDE2_Cx_Merge.oif	968.3536865912558	615.3864563020741
202009	Rat_Brain_VPA13.3_PDE2_Cx_Merge.oif	116.73116590711822	610.8691176470588
202009	Rat_Brain_VPA13.3_PDE2_Cx_Merge.oif	247.5387371148007	992.0166435506242
202009	Rat_Brain_VPA13.3_PDE2_Cx_Merge.oif	281.69976949056036	1059.9725776965265
202009	Rat_Brain_VPA13.3_PDE2_Cx_Merge.oif	674.4658100721581	863.629676762535
202009	Rat_Brain_VPA13.3_PDE2_Cx_Merge.oif	349.6785072835292	1006.6499754540991
202009	Rat_Brain_VPA13.3_PDE2_Cx_Merge.oif	219.04259955512185	519.5760188087775
202009	Rat_Brain_VPA13.3_PDE2_Cx_Merge.oif	101.28145277235258	754.0576271186441
202009	Rat_Brain_VPA13.3_PDE2_Cx_Merge.oif	457.13984530978803	1010.6105895606458
202009	Rat_Brain_VPA13.3_PDE2_Cx_Merge.oif	197.2413376871748	546.443864229765
202009	Rat_Brain_VPA13.3_PDE2_Cx_Merge.oif	215.95265692816872	718.0325914149444
202009	Rat_Brain_VPA13.3_PDE2_Cx_Merge.oif	378.8612987603087	799.7820570910739
202009	Rat_Brain_VPA13.3_PDE2_Cx_Merge.oif	496.96577250162835	934.3357512953368
202009	Rat_Brain_VPA13.3_PDE2_Cx_Merge.oif	1154.95188856337	745.9833531510106
202009	Rat_Brain_VPA13.3_PDE2_Cx_Merge.oif	632.9232480875661	889.9305668565229
202009	Rat_Brain_VPA13.3_PDE2_Cx_Merge.oif	42.91586981879347	664.604
202009	Rat_Brain_VPA13.3_PDE2_Cx_Merge.oif	182.1349515109595	732.4128180961358
202009	Rat_Brain_VPA13.3_PDE2_Cx_Merge.oif	202.21957858615482	631.4337860780985
202009	Rat_Brain_VPA13.3_PDE2_Cx_Merge.oif	178.18669148763047	778.4017341040462
202009	Rat_Brain_VPA13.3_PDE2_Cx_Merge.oif	342.64030463324707	772.5205410821643
202009	Rat_Brain_VPA13.3_PDE2_Cx_Merge.oif	340.06535244411947	802.6471479050984
202009	Rat_Brain_VPA13.3_PDE2_Cx_Merge.oif	563.0562120225703	962.4707317073171
202009	Rat_Brain_VPA13.3_PDE2_Cx_Merge.oif	173.72344102647597	508.8873517786561
202009	Rat_Brain_VPA13.3_PDE2_Cx_Merge.oif	468.98462537977497	971.960102489019
202009	Rat_Brain_VPA13.3_PDE2_Cx_Merge.oif	210.45942559136319	1177.931484502447
202009	Rat_Brain_VPA13.3_PDE2_Cx_Merge.oif	438.77185302734443	1176.784820031299
202009	Rat_Brain_VPA13.3_PDE2_Cx_Merge.oif	420.23219726562564	839.9207516339869
202009	Rat_Brain_VPA13.3_PDE2_Cx_Merge.oif	202.73456902398033	678.8027095681625
202009	Rat_Brain_VPA13.3_PDE2_Cx_Merge.oif	434.82359300401544	821.5538886695617
202009	Rat_Brain_VPA13.3_PDE2_Cx_Merge.oif	608.5470340304913	884.1331452750353
202009	Rat_Brain_VPA13.3_PDE2_Cx_Merge.oif	113.64122328016511	1042.5543806646526
202009	Rat_Brain_VPA13.3_PDE2_Cx_Merge.oif	367.1881821695969	1081.4277699859747
202009	Rat_Brain_VPA13.3_PDE2_Cx_Merge.oif	48.92409159342455	514.7859649122807
202009	Rat_Brain_VPA13.3_PDE2_Cx_Merge.oif	413.70898505316904	804.6273858921162
202009	Rat_Brain_VPA13.3_PDE2_Cx_Merge.oif	33.817705417209254	734.9543147208121
202009	Rat_Brain_VPA13.3_PDE2_Cx_Merge.oif	293.54454956054735	750.4894736842106
202009	Rat_Brain_VPA13.3_PDE2_Cx_Merge.oif	920.4595758734823	624.2316299888101
202009	Rat_Brain_VPA13.3_PDE2_Cx_Merge.oif	196.89801072862443	463.62685265911074
202009	Rat_Brain_VPA13.3_PDE2_Cx_Merge.oif	368.04649956597274	761.7420708955224
202009	Rat_Brain_VPA13.3_PDE2_Cx_Merge.oif	109.52129977756093	1136.409090909091
202009	Rat_Brain_VPA13.3_PDE2_Cx_Merge.oif	60.4255447048612	514.4857954545455
202009	Rat_Brain_VPA13.3_PDE2_Cx_Merge.oif	226.59579264322952	1056.1621212121213
202009	Rat_Brain_VPA13.3_PDE2_Cx_Merge.oif	520.9986596001528	645.6441515650741
202009	Rat_Brain_VPA13.3_PDE2_Cx_Merge.oif	871.707147759333	1028.3458054352107
202009	Rat_Brain_VPA13.3_PDE2_Cx_Merge.oif	549.1514702012813	836.3588621444202
202009	Rat_Brain_VPA13.3_PDE2_Cx_Merge.oif	707.9401885308171	624.7483026188166
202009	Rat_Brain_VPA13.3_PDE2_Cx_Merge.oif	311.56921488444056	856.7889807162535
202009	Rat_Brain_VPA13.3_PDE2_Cx_Merge.oif	401.0058875868061	766.1070205479452
202009	Rat_Brain_VPA13.3_PDE2_Cx_Merge.oif	146.08562086317295	676.0869565217391
202009	Rat_Brain_VPA13.3_PDE2_Cx_Merge.oif	13.389751383463562	806.9102564102565
202009	Rat_Brain_VPA13.3_PDE2_Cx_Merge.oif	191.4047793918189	792.4286995515695
202009	Rat_Brain_VPA13.3_PDE2_Cx_Merge.oif	373.19640394422805	671.2598896044158
202009	Rat_Brain_VPA13.3_PDE2_Cx_Merge.oif	192.09143330891956	497.68811438784627
202009	Rat_Brain_VPA13.3_PDE2_Cx_Merge.oif	147.45892869737435	969.6030267753201
202009	Rat_Brain_VPA13.3_PDE2_Cx_Merge.oif	360.32164299858994	969.7560743211053
202009	Rat_Brain_VPA13.3_PDE2_Cx_Merge.oif	102.31143364800363	690.9312080536913
202009	Rat_Brain_VPA13.3_PDE2_Cx_Merge.oif	797.2051977539074	715.8453919035314
202009	Rat_Brain_VPA13.3_PDE2_Cx_Merge.oif	681.8473396809907	848.1772406847936
202009	Rat_Brain_VPA13.3_PDE2_Cx_Merge.oif	134.75583123101148	574.0585987261146
202009	Rat_Brain_VPA13.3_PDE2_Cx_Merge.oif	235.52229356553858	1017.3462099125364
202009	Rat_Brain_VPA13.3_PDE2_Cx_Merge.oif	426.24041904025677	888.2835279903343
202009	Rat_Brain_VPA13.3_PDE2_Cx_Merge.oif	175.95506625705323	515.4341463414634
202009	Rat_Brain_VPA13.3_PDE2_Cx_Merge.oif	823.9847005208346	743.1016666666667
202009	Rat_Brain_VPA13.3_PDE2_Cx_Merge.oif	228.65575439453158	914.484984984985
202009	Rat_Brain_VPA13.3_PDE2_Cx_Merge.oif	404.0958302137593	937.2799490229397
202009	Rat_Brain_VPA13.3_PDE2_Cx_Merge.oif	347.1035550944016	907.0662710187933
202009	Rat_Brain_VPA13.3_PDE2_Cx_Merge.oif	155.18378526475718	740.2212389380531
202009	Rat_Brain_VPA13.3_PDE2_Cx_Merge.oif	655.582827351889	827.7541241162608
202009	Rat_Brain_VPA13.3_PDE2_Cx_Merge.oif	531.9851222737639	632.323330106486
202009	Rat_Brain_VPA13.3_PDE2_Cx_Merge.oif	13.73307834201391	944.0875
202009	Rat_Brain_VPA13.3_PDE2_Cx_Merge.oif	382.8095587836378	791.291928251121
202009	Rat_Brain_VPA13.3_PDE2_Cx_Merge.oif	246.68041971842484	956.9366736256089
202009	Rat_Brain_VPA13.3_PDE2_Cx_Merge.oif	308.1359452989371	988.124791086351
202009	Rat_Brain_VPA13.3_PDE2_Cx_Merge.oif	243.0754866536462	682.0875706214689
202009	Rat_Brain_VPA13.3_PDE2_Cx_Merge.oif	12.188107028537345	550.4507042253521
202009	Rat_Brain_VPA13.3_PDE2_Cx_Merge.oif	10.986462673611127	485.296875
202009	Rat_Brain_VPA13.3_PDE2_Cx_Merge.oif	485.9793098280172	781.1953373366301
202009	Rat_Brain_VPA13.3_PDE2_Cx_Merge.oif	482.0310498046883	1146.840811965812
202009	Rat_Brain_VPA13.3_PDE2_Cx_Merge.oif	283.41640428331203	1098.3864324651727
202009	Rat_Brain_VPA13.3_PDE2_Cx_Merge.oif	25.577858412000907	740.3489932885906
202009	Rat_Brain_VPA13.3_PDE2_Cx_Merge.oif	96.64653883192288	934.6429840142096
202009	Rat_Brain_VPA13.3_PDE2_Cx_Merge.oif	99.04982754177531	601.0710571923744
202009	Rat_Brain_VPA13.3_PDE2_Cx_Merge.oif	508.98221605089054	1092.7190556492412
202009	Rat_Brain_VPA13.3_PDE2_Cx_Merge.oif	213.20604125976595	721.6537842190016
202009	Rat_Brain_VPA13.3_PDE2_Cx_Merge.oif	174.0667679850263	986.3244575936884
202009	Rat_Brain_VPA13.3_PDE2_Cx_Merge.oif	241.35885186089448	674.7688477951635
202009	Rat_Brain_VPA13.3_PDE2_Cx_Merge.oif	112.26791544596371	668.8211009174312
202009	Rat_Brain_VPA13.3_PDE2_Cx_Merge.oif	64.3738047281902	1111.4853333333333
