# Supplementary material for: Phosphodiesterase 2A inhibition corrects the aberrant behavioral traits observed in genetic and environmental preclinical models of Autism Spectrum Disorder
Source: Transl Psychiatry. 2022 Mar 25;12:119. doi: 10.1038/s41398-022-01885-2 (PMC8956682; doi:10.1038/s41398-022-01885-2)
Supplement: Supplementary file 6 — Supplementary Table 4 [file 41398_2022_1885_MOESM6_ESM.xlsx]

## Sheet: 2022-01-20_10-48-55_Results
Supplementary Table 4: Measures of PDE2A expression by immunofluorescence in CA1 of VPA-treated rats
Image	Label	Area	Mean
201960	Rat_Brain_VPA8.1_PDE2_CA1_Merge.oif	23.34623318142365	956.9926470588235
201960	Rat_Brain_VPA8.1_PDE2_CA1_Merge.oif	115.01453111436649	545.1776119402986
201960	Rat_Brain_VPA8.1_PDE2_CA1_Merge.oif	185.2248941379126	783.1733086190917
201960	Rat_Brain_VPA8.1_PDE2_CA1_Merge.oif	226.42412916395432	734.0978013646702
201960	Rat_Brain_VPA8.1_PDE2_CA1_Merge.oif	15.1063861762153	602.5340909090909
201960	Rat_Brain_VPA8.1_PDE2_CA1_Merge.oif	173.03678710937527	535.6815476190476
201960	Rat_Brain_VPA8.1_PDE2_CA1_Merge.oif	181.44829759385877	674.120151371807
201960	Rat_Brain_VPA8.1_PDE2_CA1_Merge.oif	10.814799194335954	517.968253968254
201960	Rat_Brain_VPA8.1_PDE2_CA1_Merge.oif	129.60592685275628	566.0741721854305
201960	Rat_Brain_VPA8.1_PDE2_CA1_Merge.oif	252.68864149305594	528.3858695652174
201960	Rat_Brain_VPA8.1_PDE2_CA1_Merge.oif	188.65816372341607	668.2993630573249
201960	Rat_Brain_VPA8.1_PDE2_CA1_Merge.oif	141.62237040201845	760.1309090909091
201960	Rat_Brain_VPA8.1_PDE2_CA1_Merge.oif	12.703097466362868	640.8243243243244
201960	Rat_Brain_VPA8.1_PDE2_CA1_Merge.oif	178.0150280083553	547.8649951783992
201960	Rat_Brain_VPA8.1_PDE2_CA1_Merge.oif	109.86462673611128	580.778125
201960	Rat_Brain_VPA8.1_PDE2_CA1_Merge.oif	100.5947988552519	527.3907849829352
201960	Rat_Brain_VPA8.1_PDE2_CA1_Merge.oif	64.3738047281902	494.6693333333333
201960	Rat_Brain_VPA8.1_PDE2_CA1_Merge.oif	224.02084045410191	589.3593869731801
201960	Rat_Brain_VPA8.1_PDE2_CA1_Merge.oif	82.74179701063382	683.3775933609959
201960	Rat_Brain_VPA8.1_PDE2_CA1_Merge.oif	497.6524264187291	633.2859606760952
201960	Rat_Brain_VPA8.1_PDE2_CA1_Merge.oif	127.88929206000454	561.1530201342282
201960	Rat_Brain_VPA8.1_PDE2_CA1_Merge.oif	562.71288506402	610.8264185478951
201960	Rat_Brain_VPA8.1_PDE2_CA1_Merge.oif	69.69537258572059	602.1305418719212
201960	Rat_Brain_VPA8.1_PDE2_CA1_Merge.oif	25.062867974175383	624.082191780822
201960	Rat_Brain_VPA8.1_PDE2_CA1_Merge.oif	77.76355611165376	583.476821192053
201960	Rat_Brain_VPA8.1_PDE2_CA1_Merge.oif	15.1063861762153	593.2613636363636
201960	Rat_Brain_VPA8.1_PDE2_CA1_Merge.oif	110.3796171739368	483.6780715396579
201960	Rat_Brain_VPA8.1_PDE2_CA1_Merge.oif	191.0614524332685	522.9991015274035
201960	Rat_Brain_VPA8.1_PDE2_CA1_Merge.oif	132.35254252115905	567.8767833981842
201960	Rat_Brain_VPA8.1_PDE2_CA1_Merge.oif	489.0692524549704	568.4724464724464
201960	Rat_Brain_VPA8.1_PDE2_CA1_Merge.oif	49.78240898980042	512.3793103448276
201960	Rat_Brain_VPA8.1_PDE2_CA1_Merge.oif	237.92558227539098	550.7005772005772
201960	Rat_Brain_VPA8.1_PDE2_CA1_Merge.oif	261.78680589464017	565.5016393442623
201960	Rat_Brain_VPA8.1_PDE2_CA1_Merge.oif	78.10688307020412	548.3956043956044
201960	Rat_Brain_VPA8.1_PDE2_CA1_Merge.oif	207.5411464436852	515.166253101737
201960	Rat_Brain_VPA8.1_PDE2_CA1_Merge.oif	12.359770507812518	605.1944444444445
201960	Rat_Brain_VPA8.1_PDE2_CA1_Merge.oif	315.51747490776955	525.1474428726877
201960	Rat_Brain_VPA8.1_PDE2_CA1_Merge.oif	251.14367017957937	470.21804511278197
201960	Rat_Brain_VPA8.1_PDE2_CA1_Merge.oif	224.87915785047775	533.6091603053435
201960	Rat_Brain_VPA8.1_PDE2_CA1_Merge.oif	165.82692097981797	574.7546583850932
201960	Rat_Brain_VPA8.1_PDE2_CA1_Merge.oif	253.5469588894318	562.9052132701422
201960	Rat_Brain_VPA8.1_PDE2_CA1_Merge.oif	125.4860033501521	560.8153214774281
201960	Rat_Brain_VPA8.1_PDE2_CA1_Merge.oif	153.29548699273028	530.343784994401
201960	Rat_Brain_VPA8.1_PDE2_CA1_Merge.oif	109.00630933973541	572.5023622047244
201960	Rat_Brain_VPA8.1_PDE2_CA1_Merge.oif	232.43235093858544	571.0435745937962
201960	Rat_Brain_VPA8.1_PDE2_CA1_Merge.oif	220.93089782714878	550.6122766122766
201960	Rat_Brain_VPA8.1_PDE2_CA1_Merge.oif	114.84286763509131	518.5396113602392
201960	Rat_Brain_VPA8.1_PDE2_CA1_Merge.oif	111.75292500813819	523.5376344086021
201960	Rat_Brain_VPA8.1_PDE2_CA1_Merge.oif	98.70650058322498	580.8417391304348
201960	Rat_Brain_VPA8.1_PDE2_CA1_Merge.oif	183.8515863037112	534.8524743230626
201960	Rat_Brain_VPA8.1_PDE2_CA1_Merge.oif	31.242753228081646	536.1373626373627
201960	Rat_Brain_VPA8.1_PDE2_CA1_Merge.oif	126.34432074652797	631.7241847826087
201960	Rat_Brain_VPA8.1_PDE2_CA1_Merge.oif	275.69154771592923	579.4302615193026
201960	Rat_Brain_VPA8.1_PDE2_CA1_Merge.oif	109.17797281901059	521.0990566037735
201960	Rat_Brain_VPA8.1_PDE2_CA1_Merge.oif	96.13154839409736	573.3589285714286
201960	Rat_Brain_VPA8.1_PDE2_CA1_Merge.oif	139.73407212999155	550.5307125307125
201960	Rat_Brain_VPA8.1_PDE2_CA1_Merge.oif	77.59189263237859	638.4800884955753
201960	Rat_Brain_VPA8.1_PDE2_CA1_Merge.oif	121.70940680609827	577.8321579689704
201960	Rat_Brain_VPA8.1_PDE2_CA1_Merge.oif	176.29839321560357	526.3456669912366
201960	Rat_Brain_VPA8.1_PDE2_CA1_Merge.oif	186.25487501356363	521.2433179723503
201960	Rat_Brain_VPA8.1_PDE2_CA1_Merge.oif	114.49954067654097	574.7151424287856
201960	Rat_Brain_VPA8.1_PDE2_CA1_Merge.oif	145.57063042534745	773.7441037735849
201960	Rat_Brain_VPA8.1_PDE2_CA1_Merge.oif	82.91346048990899	559.8074534161491
201960	Rat_Brain_VPA8.1_PDE2_CA1_Merge.oif	151.7505156792537	605.7703619909503
201960	Rat_Brain_VPA8.1_PDE2_CA1_Merge.oif	161.19200703938827	829.7550585729499
201960	Rat_Brain_VPA8.1_PDE2_CA1_Merge.oif	122.22439724392379	679.2837078651686
201960	Rat_Brain_VPA8.1_PDE2_CA1_Merge.oif	100.25147189670153	587.4417808219179
201960	Rat_Brain_VPA8.1_PDE2_CA1_Merge.oif	231.57403354220955	765.1119347664937
201960	Rat_Brain_VPA8.1_PDE2_CA1_Merge.oif	57.507265557183246	598.0328358208956
201960	Rat_Brain_VPA8.1_PDE2_CA1_Merge.oif	118.61946417914515	621.795947901592
201960	Rat_Brain_VPA8.1_PDE2_CA1_Merge.oif	67.80707431369368	521.6886075949367
201960	Rat_Brain_VPA8.1_PDE2_CA1_Merge.oif	189.68814459906713	585.1565610859728
201960	Rat_Brain_VPA8.1_PDE2_CA1_Merge.oif	153.63881395128064	534.6849162011173
201960	Rat_Brain_VPA8.1_PDE2_CA1_Merge.oif	175.26841233995253	732.9627815866797
201960	Rat_Brain_VPA8.1_PDE2_CA1_Merge.oif	151.063861762153	595.3431818181818
201960	Rat_Brain_VPA8.1_PDE2_CA1_Merge.oif	287.36466430664103	687.0448028673835
201960	Rat_Brain_VPA8.1_PDE2_CA1_Merge.oif	121.5377433268231	625.0960451977401
201960	Rat_Brain_VPA8.1_PDE2_CA1_Merge.oif	18.02466532389326	530.8
201960	Rat_Brain_VPA8.1_PDE2_CA1_Merge.oif	55.61896728515634	977.9135802469136
201960	Rat_Brain_VPA8.1_PDE2_CA1_Merge.oif	131.32256164550802	615.1581699346406
201960	Rat_Brain_VPA8.1_PDE2_CA1_Merge.oif	44.63250461154521	855.1769230769231
201960	Rat_Brain_VPA8.1_PDE2_CA1_Merge.oif	124.97101291232659	653.7225274725274
201960	Rat_Brain_VPA8.1_PDE2_CA1_Merge.oif	173.03678710937527	525.0892857142857
201960	Rat_Brain_VPA8.1_PDE2_CA1_Merge.oif	75.70359436035169	890.172335600907
201960	Rat_Brain_VPA8.1_PDE2_CA1_Merge.oif	33.64604193793408	505.5459183673469
201960	Rat_Brain_VPA8.1_PDE2_CA1_Merge.oif	116.55950242784306	821.4315169366715
201960	Rat_Brain_VPA8.1_PDE2_CA1_Merge.oif	68.49372823079437	559.3182957393484
201960	Rat_Brain_VPA8.1_PDE2_CA1_Merge.oif	109.52129977756093	589.1865203761755
201960	Rat_Brain_VPA8.1_PDE2_CA1_Merge.oif	157.75873745388478	521.8650707290533
201960	Rat_Brain_VPA8.1_PDE2_CA1_Merge.oif	58.53724643283429	583.158357771261
201960	Rat_Brain_VPA8.1_PDE2_CA1_Merge.oif	90.46665357801663	590.785578747628
201960	Rat_Brain_VPA8.1_PDE2_CA1_Merge.oif	10.299808756510432	661.7166666666667
201960	Rat_Brain_VPA8.1_PDE2_CA1_Merge.oif	86.0034031168621	685.8403193612775
201960	Rat_Brain_VPA8.1_PDE2_CA1_Merge.oif	59.39556382921016	573.3670520231213
201961	Rat_Brain_VPA8.2_PDE2_CA1_Merge.oif	44.97583157009556	397.5458015267176
201961	Rat_Brain_VPA8.2_PDE2_CA1_Merge.oif	123.25437811957484	417.5612813370474
201961	Rat_Brain_VPA8.2_PDE2_CA1_Merge.oif	134.92749471028668	360.6895674300254
201961	Rat_Brain_VPA8.2_PDE2_CA1_Merge.oif	275.1765572781037	390.4884591391142
201961	Rat_Brain_VPA8.2_PDE2_CA1_Merge.oif	691.6321579996755	503.8940183668404
201961	Rat_Brain_VPA8.2_PDE2_CA1_Merge.oif	306.9343009440109	396.76062639821026
201961	Rat_Brain_VPA8.2_PDE2_CA1_Merge.oif	69.52370910644542	427.66172839506174
201961	Rat_Brain_VPA8.2_PDE2_CA1_Merge.oif	118.61946417914515	490.8523878437048
201961	Rat_Brain_VPA8.2_PDE2_CA1_Merge.oif	55.44730380588116	477.3622291021672
201961	Rat_Brain_VPA8.2_PDE2_CA1_Merge.oif	330.28053412543454	402.75
201961	Rat_Brain_VPA8.2_PDE2_CA1_Merge.oif	198.27131856282583	388.1125541125541
201961	Rat_Brain_VPA8.2_PDE2_CA1_Merge.oif	258.01020935058636	441.8236859614105
201961	Rat_Brain_VPA8.2_PDE2_CA1_Merge.oif	121.70940680609827	379.99153737658673
201961	Rat_Brain_VPA8.2_PDE2_CA1_Merge.oif	62.31384297688811	363.1487603305785
201961	Rat_Brain_VPA8.2_PDE2_CA1_Merge.oif	248.3970545111766	375.44920525224603
201961	Rat_Brain_VPA8.2_PDE2_CA1_Merge.oif	198.44298204210102	352.780276816609
201961	Rat_Brain_VPA8.2_PDE2_CA1_Merge.oif	267.4517007107209	359.6026957637997
201961	Rat_Brain_VPA8.2_PDE2_CA1_Merge.oif	225.90913872612884	461.18465045592706
201961	Rat_Brain_VPA8.2_PDE2_CA1_Merge.oif	110.20795369466161	395.72429906542055
201961	Rat_Brain_VPA8.2_PDE2_CA1_Merge.oif	146.77227478027368	361.62573099415204
201961	Rat_Brain_VPA8.2_PDE2_CA1_Merge.oif	89.95166314019112	362.1125954198473
201961	Rat_Brain_VPA8.2_PDE2_CA1_Merge.oif	208.57112731933626	440.8057613168724
201961	Rat_Brain_VPA8.2_PDE2_CA1_Merge.oif	163.42363226996554	419.48949579831935
201961	Rat_Brain_VPA8.2_PDE2_CA1_Merge.oif	200.67460727267826	528.6766467065868
201961	Rat_Brain_VPA8.2_PDE2_CA1_Merge.oif	152.09384263780404	387.11512415349887
201961	Rat_Brain_VPA8.2_PDE2_CA1_Merge.oif	50.46906290690112	474.96598639455783
201961	Rat_Brain_VPA8.2_PDE2_CA1_Merge.oif	172.8651236301001	418.8778550148957
201961	Rat_Brain_VPA8.2_PDE2_CA1_Merge.oif	329.765543687609	484.27745965642896
201961	Rat_Brain_VPA8.2_PDE2_CA1_Merge.oif	187.45651936848986	386.11172161172163
201961	Rat_Brain_VPA8.2_PDE2_CA1_Merge.oif	223.33418653700124	522.2136817832437
201961	Rat_Brain_VPA8.2_PDE2_CA1_Merge.oif	223.84917697482672	391.5115030674847
201961	Rat_Brain_VPA8.2_PDE2_CA1_Merge.oif	231.57403354220955	458.8161601186064
201961	Rat_Brain_VPA8.2_PDE2_CA1_Merge.oif	23.002906222873296	592.4850746268656
201961	Rat_Brain_VPA8.2_PDE2_CA1_Merge.oif	242.04550577799517	483.02553191489363
201961	Rat_Brain_VPA8.2_PDE2_CA1_Merge.oif	65.06045864529091	435.50395778364117
201961	Rat_Brain_VPA8.2_PDE2_CA1_Merge.oif	264.36175808376777	521.7246753246753
201961	Rat_Brain_VPA8.2_PDE2_CA1_Merge.oif	245.822102322049	525.7199720670391
201961	Rat_Brain_VPA8.2_PDE2_CA1_Merge.oif	135.61414862738735	489.15316455696205
201961	Rat_Brain_VPA8.2_PDE2_CA1_Merge.oif	13.561414862738737	365.32911392405066
201961	Rat_Brain_VPA8.2_PDE2_CA1_Merge.oif	85.83173963758694	431.932
201961	Rat_Brain_VPA8.2_PDE2_CA1_Merge.oif	176.98504713270427	518.5819592628516
201961	Rat_Brain_VPA8.2_PDE2_CA1_Merge.oif	204.9661942545576	406.3073701842546
201961	Rat_Brain_VPA8.2_PDE2_CA1_Merge.oif	235.8656205240889	510.2903930131004
201961	Rat_Brain_VPA8.2_PDE2_CA1_Merge.oif	175.78340277777804	578.3759765625
201961	Rat_Brain_VPA8.2_PDE2_CA1_Merge.oif	43.43086025661899	598.600790513834
201961	Rat_Brain_VPA8.2_PDE2_CA1_Merge.oif	208.3994638400611	517.2314662273476
201961	Rat_Brain_VPA8.2_PDE2_CA1_Merge.oif	308.8225992160378	540.8554752640356
201961	Rat_Brain_VPA8.2_PDE2_CA1_Merge.oif	202.04791510687966	517.3831775700935
201961	Rat_Brain_VPA8.2_PDE2_CA1_Merge.oif	220.93089782714878	385.8896658896659
201961	Rat_Brain_VPA8.2_PDE2_CA1_Merge.oif	215.09433953179288	548.1835594573025
201961	Rat_Brain_VPA8.2_PDE2_CA1_Merge.oif	224.87915785047775	562.4473282442748
201961	Rat_Brain_VPA8.2_PDE2_CA1_Merge.oif	43.60252373589416	371.56299212598424
201961	Rat_Brain_VPA8.2_PDE2_CA1_Merge.oif	151.063861762153	452.67386363636365
201961	Rat_Brain_VPA8.2_PDE2_CA1_Merge.oif	86.34673007541247	380.3399602385686
201961	Rat_Brain_VPA8.2_PDE2_CA1_Merge.oif	333.54214023166287	525.0113226968605
201961	Rat_Brain_VPA8.2_PDE2_CA1_Merge.oif	16.479694010416694	404.5104166666667
201961	Rat_Brain_VPA8.2_PDE2_CA1_Merge.oif	114.49954067654097	580.5532233883058
201961	Rat_Brain_VPA8.2_PDE2_CA1_Merge.oif	190.20313503689266	425.8528880866426
201961	Rat_Brain_VPA8.2_PDE2_CA1_Merge.oif	212.86271430121562	610.7637096774193
201961	Rat_Brain_VPA8.2_PDE2_CA1_Merge.oif	142.13736083984398	429.67632850241546
201961	Rat_Brain_VPA8.2_PDE2_CA1_Merge.oif	331.3105150010856	580.9502590673575
201961	Rat_Brain_VPA8.2_PDE2_CA1_Merge.oif	323.2423314751524	441.0111524163569
201961	Rat_Brain_VPA8.2_PDE2_CA1_Merge.oif	246.50875623914968	581.866295264624
201961	Rat_Brain_VPA8.2_PDE2_CA1_Merge.oif	172.52179667154977	582.1343283582089
201961	Rat_Brain_VPA8.2_PDE2_CA1_Merge.oif	136.81579298231358	403.22459222082813
201961	Rat_Brain_VPA8.2_PDE2_CA1_Merge.oif	335.9454289415153	590.6249361267246
201961	Rat_Brain_VPA8.2_PDE2_CA1_Merge.oif	34.67602281358512	442.6732673267327
201961	Rat_Brain_VPA8.2_PDE2_CA1_Merge.oif	184.7099037000871	666.8206319702603
201961	Rat_Brain_VPA8.2_PDE2_CA1_Merge.oif	36.39265760633686	466.25471698113205
201961	Rat_Brain_VPA8.2_PDE2_CA1_Merge.oif	46.34913940429695	351.5037037037037
201961	Rat_Brain_VPA8.2_PDE2_CA1_Merge.oif	723.9048921034082	563.9298079203226
201961	Rat_Brain_VPA8.2_PDE2_CA1_Merge.oif	455.4232105170363	699.3087071240105
201961	Rat_Brain_VPA8.2_PDE2_CA1_Merge.oif	208.3994638400611	560.2207578253707
201961	Rat_Brain_VPA8.2_PDE2_CA1_Merge.oif	181.10497063530843	485.28530805687205
201961	Rat_Brain_VPA8.2_PDE2_CA1_Merge.oif	41.885888943142426	509.8196721311475
201961	Rat_Brain_VPA8.2_PDE2_CA1_Merge.oif	24.719541015625037	479.24305555555554
201961	Rat_Brain_VPA8.2_PDE2_CA1_Merge.oif	362.7249317084424	670.4661618551822
201961	Rat_Brain_VPA8.2_PDE2_CA1_Merge.oif	503.48898471408495	611.5138083873168
201961	Rat_Brain_VPA8.2_PDE2_CA1_Merge.oif	83.08512396918415	536.9938016528926
201961	Rat_Brain_VPA8.2_PDE2_CA1_Merge.oif	132.00921556260872	451.70091027308194
201961	Rat_Brain_VPA8.2_PDE2_CA1_Merge.oif	21.80126186794708	536.488188976378
201961	Rat_Brain_VPA8.2_PDE2_CA1_Merge.oif	129.26259989420592	641.1088977423639
201961	Rat_Brain_VPA8.2_PDE2_CA1_Merge.oif	193.46474114312096	708.5749778172138
201961	Rat_Brain_VPA8.2_PDE2_CA1_Merge.oif	122.56772420247415	662.8781512605042
201961	Rat_Brain_VPA8.2_PDE2_CA1_Merge.oif	80.16684482150619	437.0
201963	Rat_Brain_VPA13.1_PDE2_CA1_Merge_2.oif	72.2703247748482	806.9406175771971
201963	Rat_Brain_VPA13.1_PDE2_CA1_Merge_2.oif	33.13105150010856	660.7512953367876
201963	Rat_Brain_VPA13.1_PDE2_CA1_Merge_2.oif	163.25196879069037	752.1272344900106
201963	Rat_Brain_VPA13.1_PDE2_CA1_Merge_2.oif	67.29208387586816	801.8341836734694
201963	Rat_Brain_VPA13.1_PDE2_CA1_Merge_2.oif	79.82351786295585	885.1935483870968
201963	Rat_Brain_VPA13.1_PDE2_CA1_Merge_2.oif	21.457934909396734	868.488
201963	Rat_Brain_VPA13.1_PDE2_CA1_Merge_2.oif	37.07931152343755	821.1342592592592
201963	Rat_Brain_VPA13.1_PDE2_CA1_Merge_2.oif	40.34091762966586	758.8765957446808
201963	Rat_Brain_VPA13.1_PDE2_CA1_Merge_2.oif	39.99759067111551	854.8154506437768
201963	Rat_Brain_VPA13.1_PDE2_CA1_Merge_2.oif	119.99277201334655	733.0171673819742
201963	Rat_Brain_VPA13.1_PDE2_CA1_Merge_2.oif	37.93762891981343	806.3981900452488
201963	Rat_Brain_VPA13.1_PDE2_CA1_Merge_2.oif	86.51839355468763	784.4424603174604
201963	Rat_Brain_VPA13.1_PDE2_CA1_Merge_2.oif	20.256290554470517	778.9830508474577
201963	Rat_Brain_VPA13.1_PDE2_CA1_Merge_2.oif	41.37089850531691	757.9792531120332
201963	Rat_Brain_VPA13.1_PDE2_CA1_Merge_2.oif	28.667801038954035	853.6347305389221
201963	Rat_Brain_VPA13.1_PDE2_CA1_Merge_2.oif	32.10107062445751	842.0374331550802
201963	Rat_Brain_VPA13.1_PDE2_CA1_Merge_2.oif	70.55368998209646	693.5766423357665
201963	Rat_Brain_VPA13.1_PDE2_CA1_Merge_2.oif	41.02757154676655	760.1924686192468
201963	Rat_Brain_VPA13.1_PDE2_CA1_Merge_2.oif	20.256290554470517	678.2457627118644
201963	Rat_Brain_VPA13.1_PDE2_CA1_Merge_2.oif	146.25728434244814	816.4389671361503
201963	Rat_Brain_VPA13.1_PDE2_CA1_Merge_2.oif	27.98114712185334	767.5398773006135
201963	Rat_Brain_VPA13.1_PDE2_CA1_Merge_2.oif	81.71181613498277	730.0756302521008
201963	Rat_Brain_VPA13.1_PDE2_CA1_Merge_2.oif	81.36848917643242	755.9493670886076
201963	Rat_Brain_VPA13.1_PDE2_CA1_Merge_2.oif	140.24906256781705	873.3977968176255
201963	Rat_Brain_VPA13.1_PDE2_CA1_Merge_2.oif	118.79112765842032	654.9465317919075
201963	Rat_Brain_VPA13.1_PDE2_CA1_Merge_2.oif	139.9057356092667	948.8466257668712
201963	Rat_Brain_VPA13.1_PDE2_CA1_Merge_2.oif	70.55368998209646	717.4330900243309
201963	Rat_Brain_VPA13.1_PDE2_CA1_Merge_2.oif	88.57835530598972	610.9205426356589
201963	Rat_Brain_VPA13.1_PDE2_CA1_Merge_2.oif	123.25437811957484	760.83426183844
201963	Rat_Brain_VPA13.1_PDE2_CA1_Merge_2.oif	79.13686394585515	917.9739696312364
201963	Rat_Brain_VPA13.1_PDE2_CA1_Merge_2.oif	52.35736117892803	738.4918032786885
201963	Rat_Brain_VPA13.1_PDE2_CA1_Merge_2.oif	20.942944471571213	704.6475409836065
201963	Rat_Brain_VPA13.1_PDE2_CA1_Merge_2.oif	179.2166723632815	817.1206896551724
201963	Rat_Brain_VPA13.1_PDE2_CA1_Merge_2.oif	95.9598849148222	877.0286225402505
201963	Rat_Brain_VPA13.1_PDE2_CA1_Merge_2.oif	89.09334574381523	744.635838150289
201963	Rat_Brain_VPA13.1_PDE2_CA1_Merge_2.oif	107.46133802625884	708.4105431309904
201963	Rat_Brain_VPA13.1_PDE2_CA1_Merge_2.oif	70.55368998209646	812.2919708029198
201963	Rat_Brain_VPA13.1_PDE2_CA1_Merge_2.oif	73.64363260904959	818.7249417249417
201963	Rat_Brain_VPA13.1_PDE2_CA1_Merge_2.oif	21.972925347222255	859.140625
201963	Rat_Brain_VPA13.1_PDE2_CA1_Merge_2.oif	89.60833618164075	615.6973180076628
201963	Rat_Brain_VPA13.1_PDE2_CA1_Merge_2.oif	109.86462673611128	762.9515625
201963	Rat_Brain_VPA13.1_PDE2_CA1_Merge_2.oif	134.92749471028668	707.2162849872774
201963	Rat_Brain_VPA13.1_PDE2_CA1_Merge_2.oif	137.15911994086395	873.892365456821
201963	Rat_Brain_VPA13.1_PDE2_CA1_Merge_2.oif	92.86994228786907	878.9796672828096
201963	Rat_Brain_VPA13.1_PDE2_CA1_Merge_2.oif	100.07980841742636	743.9759862778731
201963	Rat_Brain_VPA13.1_PDE2_CA1_Merge_2.oif	29.69778191460508	806.6416184971098
201963	Rat_Brain_VPA13.1_PDE2_CA1_Merge_2.oif	83.25678744845933	989.5608247422681
201963	Rat_Brain_VPA13.1_PDE2_CA1_Merge_2.oif	56.133957722981854	667.8409785932722
201963	Rat_Brain_VPA13.1_PDE2_CA1_Merge_2.oif	99.56481797960085	817.6568965517241
201963	Rat_Brain_VPA13.1_PDE2_CA1_Merge_2.oif	120.16443549262172	994.07
201963	Rat_Brain_VPA13.1_PDE2_CA1_Merge_2.oif	147.8022556559247	861.2462253193961
201963	Rat_Brain_VPA13.1_PDE2_CA1_Merge_2.oif	47.72244723849833	1116.3489208633093
201963	Rat_Brain_VPA13.1_PDE2_CA1_Merge_2.oif	24.547877536349866	794.4685314685315
201963	Rat_Brain_VPA13.1_PDE2_CA1_Merge_2.oif	38.96760979546447	844.7180616740088
201963	Rat_Brain_VPA13.1_PDE2_CA1_Merge_2.oif	62.142179497612936	858.1491712707183
201963	Rat_Brain_VPA13.1_PDE2_CA1_Merge_2.oif	56.133957722981854	862.6422018348624
201963	Rat_Brain_VPA13.1_PDE2_CA1_Merge_2.oif	43.25919677734382	1004.6666666666666
201963	Rat_Brain_VPA13.1_PDE2_CA1_Merge_2.oif	158.960381808811	816.3682505399568
201963	Rat_Brain_VPA13.1_PDE2_CA1_Merge_2.oif	201.01793423122862	818.7036720751495
201963	Rat_Brain_VPA13.1_PDE2_CA1_Merge_2.oif	21.114607950846388	1027.1869918699188
201963	Rat_Brain_VPA13.1_PDE2_CA1_Merge_2.oif	138.36076429579015	684.8660049627791
201963	Rat_Brain_VPA13.1_PDE2_CA1_Merge_2.oif	35.534340209960995	763.2173913043479
201963	Rat_Brain_VPA13.1_PDE2_CA1_Merge_2.oif	18.367992282443605	958.7102803738318
201963	Rat_Brain_VPA13.1_PDE2_CA1_Merge_2.oif	87.3767109510635	851.5481335952849
201963	Rat_Brain_VPA13.1_PDE2_CA1_Merge_2.oif	185.9115480550133	800.9215143120961
201963	Rat_Brain_VPA13.1_PDE2_CA1_Merge_2.oif	165.82692097981797	986.3768115942029
201963	Rat_Brain_VPA13.1_PDE2_CA1_Merge_2.oif	107.1180110677085	761.2516025641025
201963	Rat_Brain_VPA13.1_PDE2_CA1_Merge_2.oif	157.24374701605927	898.8056768558952
201963	Rat_Brain_VPA13.1_PDE2_CA1_Merge_2.oif	241.01552490234414	821.3639601139602
201963	Rat_Brain_VPA13.1_PDE2_CA1_Merge_2.oif	185.73988457573813	850.0471349353049
201963	Rat_Brain_VPA13.1_PDE2_CA1_Merge_2.oif	65.23212212456608	714.7894736842105
201963	Rat_Brain_VPA13.1_PDE2_CA1_Merge_2.oif	66.60542995876746	989.7680412371134
201963	Rat_Brain_VPA13.1_PDE2_CA1_Merge_2.oif	60.4255447048612	818.3181818181819
201963	Rat_Brain_VPA13.1_PDE2_CA1_Merge_2.oif	77.76355611165376	717.1766004415011
201963	Rat_Brain_VPA13.1_PDE2_CA1_Merge_2.oif	155.18378526475718	810.1991150442478
201963	Rat_Brain_VPA13.1_PDE2_CA1_Merge_2.oif	28.667801038954035	796.9401197604791
201963	Rat_Brain_VPA13.1_PDE2_CA1_Merge_2.oif	170.63349839952284	803.9255533199196
201963	Rat_Brain_VPA13.1_PDE2_CA1_Merge_2.oif	131.83755208333355	814.2669270833334
201963	Rat_Brain_VPA13.1_PDE2_CA1_Merge_2.oif	122.73938768174934	831.8447552447552
201963	Rat_Brain_VPA13.1_PDE2_CA1_Merge_2.oif	110.89460761176232	738.4953560371517
201963	Rat_Brain_VPA13.1_PDE2_CA1_Merge_2.oif	44.46084113227003	862.1621621621622
201963	Rat_Brain_VPA13.1_PDE2_CA1_Merge_2.oif	91.49663445366768	764.4033771106942
201963	Rat_Brain_VPA13.1_PDE2_CA1_Merge_2.oif	46.6924663628473	844.2536764705883
201963	Rat_Brain_VPA13.1_PDE2_CA1_Merge_2.oif	120.67942593044724	684.5078236130868
201963	Rat_Brain_VPA13.1_PDE2_CA1_Merge_2.oif	203.2495594618059	881.4037162162163
201963	Rat_Brain_VPA13.1_PDE2_CA1_Merge_2.oif	196.89801072862443	899.5274629468178
201963	Rat_Brain_VPA13.1_PDE2_CA1_Merge_2.oif	28.152810601128515	690.0975609756098
201963	Rat_Brain_VPA13.1_PDE2_CA1_Merge_2.oif	147.28726521809918	784.5862470862471
201963	Rat_Brain_VPA13.1_PDE2_CA1_Merge_2.oif	113.81288675944027	762.7028657616893
201963	Rat_Brain_VPA13.1_PDE2_CA1_Merge_2.oif	128.06095553927972	974.1970509383378
201963	Rat_Brain_VPA13.1_PDE2_CA1_Merge_2.oif	63.68715081108951	694.6361185983827
201963	Rat_Brain_VPA13.1_PDE2_CA1_Merge_2.oif	47.72244723849833	673.1115107913669
201963	Rat_Brain_VPA13.1_PDE2_CA1_Merge_2.oif	128.40428249783005	1045.1457219251338
201963	Rat_Brain_VPA13.1_PDE2_CA1_Merge_2.oif	119.99277201334655	992.3934191702432
201963	Rat_Brain_VPA13.1_PDE2_CA1_Merge_2.oif	204.79453077528242	804.9991617770327
201963	Rat_Brain_VPA13.1_PDE2_CA1_Merge_2.oif	77.07690219455307	863.3541202672606
201963	Rat_Brain_VPA13.1_PDE2_CA1_Merge_2.oif	89.09334574381523	872.543352601156
201963	Rat_Brain_VPA13.1_PDE2_CA1_Merge_2.oif	137.15911994086395	689.973717146433
201963	Rat_Brain_VPA13.1_PDE2_CA1_Merge_2.oif	174.9250853814022	775.3032384690873
201963	Rat_Brain_VPA13.1_PDE2_CA1_Merge_2.oif	66.43376647949229	724.4677002583979
201963	Rat_Brain_VPA13.1_PDE2_CA1_Merge_2.oif	44.63250461154521	874.8115384615385
201963	Rat_Brain_VPA13.1_PDE2_CA1_Merge_2.oif	93.21326924641942	833.8987108655617
201963	Rat_Brain_VPA13.1_PDE2_CA1_Merge_2.oif	203.7645498996314	975.2620050547599
201963	Rat_Brain_VPA13.1_PDE2_CA1_Merge_2.oif	93.3849327256946	740.4375
201963	Rat_Brain_VPA13.1_PDE2_CA1_Merge_2.oif	60.4255447048612	849.0767045454545
201963	Rat_Brain_VPA13.1_PDE2_CA1_Merge_2.oif	28.667801038954035	943.1197604790419
201963	Rat_Brain_VPA13.1_PDE2_CA1_Merge_2.oif	155.35544874403234	771.5160220994475
201963	Rat_Brain_VPA13.1_PDE2_CA1_Merge_2.oif	78.45021002875446	799.730853391685
201963	Rat_Brain_VPA13.1_PDE2_CA1_Merge_2.oif	61.798852539062594	1139.65
201963	Rat_Brain_VPA13.1_PDE2_CA1_Merge_2.oif	50.98405334472664	858.8383838383838
201963	Rat_Brain_VPA13.1_PDE2_CA1_Merge_2.oif	12.874760945638041	902.4933333333333
201963	Rat_Brain_VPA13.1_PDE2_CA1_Merge_2.oif	15.621376614040823	836.4725274725274
201964	Rat_Brain_VPA13.4_PDE2_CA1_Merge.oif	38.28095587836377	514.5919282511211
201964	Rat_Brain_VPA13.4_PDE2_CA1_Merge.oif	230.37238918728332	610.4105812220566
201964	Rat_Brain_VPA13.4_PDE2_CA1_Merge.oif	156.55709309895857	654.077850877193
201964	Rat_Brain_VPA13.4_PDE2_CA1_Merge.oif	201.36126118977896	572.1670929241262
201964	Rat_Brain_VPA13.4_PDE2_CA1_Merge.oif	169.08852708604627	602.9624365482233
201964	Rat_Brain_VPA13.4_PDE2_CA1_Merge.oif	156.3854296196834	543.2436882546652
201964	Rat_Brain_VPA13.4_PDE2_CA1_Merge.oif	42.40087938096794	638.6801619433198
201964	Rat_Brain_VPA13.4_PDE2_CA1_Merge.oif	85.83173963758694	501.826
201964	Rat_Brain_VPA13.4_PDE2_CA1_Merge.oif	29.35445495605473	515.0994152046784
201964	Rat_Brain_VPA13.4_PDE2_CA1_Merge.oif	127.03097466362865	604.1635135135135
201964	Rat_Brain_VPA13.4_PDE2_CA1_Merge.oif	61.62718905978742	453.02785515320335
201964	Rat_Brain_VPA13.4_PDE2_CA1_Merge.oif	153.8104774305558	533.8582589285714
201964	Rat_Brain_VPA13.4_PDE2_CA1_Merge.oif	179.90332628038223	566.4532442748092
201964	Rat_Brain_VPA13.4_PDE2_CA1_Merge.oif	37.59430196126308	610.068493150685
201964	Rat_Brain_VPA13.4_PDE2_CA1_Merge.oif	90.80998053656697	642.5746691871456
201964	Rat_Brain_VPA13.4_PDE2_CA1_Merge.oif	161.5353339979386	703.2678002125399
201964	Rat_Brain_VPA13.4_PDE2_CA1_Merge.oif	168.7452001274959	487.3387589013225
201964	Rat_Brain_VPA13.4_PDE2_CA1_Merge.oif	17.68133836534291	389.77669902912623
201964	Rat_Brain_VPA13.4_PDE2_CA1_Merge.oif	57.67892903645843	584.7827380952381
201964	Rat_Brain_VPA13.4_PDE2_CA1_Merge.oif	93.89992316352011	582.6965265082267
201964	Rat_Brain_VPA13.4_PDE2_CA1_Merge.oif	513.1021395534947	554.2984275677484
201964	Rat_Brain_VPA13.4_PDE2_CA1_Merge.oif	33.474378458658904	566.6871794871795
201964	Rat_Brain_VPA13.4_PDE2_CA1_Merge.oif	144.71231302897158	607.017793594306
201964	Rat_Brain_VPA13.4_PDE2_CA1_Merge.oif	204.79453077528242	493.69823973176864
201964	Rat_Brain_VPA13.4_PDE2_CA1_Merge.oif	136.30080254448805	571.6775818639799
201964	Rat_Brain_VPA13.4_PDE2_CA1_Merge.oif	18.02466532389326	622.7238095238096
201964	Rat_Brain_VPA13.4_PDE2_CA1_Merge.oif	208.22780036078592	614.3924154987634
201964	Rat_Brain_VPA13.4_PDE2_CA1_Merge.oif	117.58948330349412	429.4131386861314
201964	Rat_Brain_VPA13.4_PDE2_CA1_Merge.oif	216.8109743245446	667.5399841646872
201964	Rat_Brain_VPA13.4_PDE2_CA1_Merge.oif	276.3782016330299	810.8478260869565
201964	Rat_Brain_VPA13.4_PDE2_CA1_Merge.oif	204.79453077528242	693.8692372170998
201964	Rat_Brain_VPA13.4_PDE2_CA1_Merge.oif	172.35013319227457	798.8585657370518
201964	Rat_Brain_VPA13.4_PDE2_CA1_Merge.oif	114.32787719726579	683.2762762762762
201964	Rat_Brain_VPA13.4_PDE2_CA1_Merge.oif	87.03338399251315	677.1735700197239
201964	Rat_Brain_VPA13.4_PDE2_CA1_Merge.oif	74.67361348470064	715.0735632183909
201964	Rat_Brain_VPA13.4_PDE2_CA1_Merge.oif	166.1702479383683	685.5857438016529
201964	Rat_Brain_VPA13.4_PDE2_CA1_Merge.oif	86.51839355468763	785.936507936508
201964	Rat_Brain_VPA13.4_PDE2_CA1_Merge.oif	142.13736083984398	566.7632850241546
201964	Rat_Brain_VPA13.4_PDE2_CA1_Merge.oif	334.4004576280387	658.2566735112937
201964	Rat_Brain_VPA13.4_PDE2_CA1_Merge.oif	190.546461995443	616.6927927927928
201964	Rat_Brain_VPA13.4_PDE2_CA1_Merge.oif	44.804168090820376	535.6130268199233
201964	Rat_Brain_VPA13.4_PDE2_CA1_Merge.oif	201.53292466905413	736.5979557069846
201964	Rat_Brain_VPA13.4_PDE2_CA1_Merge.oif	120.67942593044724	562.918918918919
201964	Rat_Brain_VPA13.4_PDE2_CA1_Merge.oif	14.934722696940126	491.51724137931035
201964	Rat_Brain_VPA13.4_PDE2_CA1_Merge.oif	247.5387371148007	659.2975034674064
201964	Rat_Brain_VPA13.4_PDE2_CA1_Merge.oif	167.3718922932945	632.4246153846154
201964	Rat_Brain_VPA13.4_PDE2_CA1_Merge.oif	391.04940578884606	611.2247585601405
201964	Rat_Brain_VPA13.4_PDE2_CA1_Merge.oif	117.93281026204446	705.8588064046579
201964	Rat_Brain_VPA13.4_PDE2_CA1_Merge.oif	36.73598456488721	636.0794392523364
201964	Rat_Brain_VPA13.4_PDE2_CA1_Merge.oif	176.1267297363284	700.985380116959
201964	Rat_Brain_VPA13.4_PDE2_CA1_Merge.oif	122.39606072319899	591.4095371669005
201964	Rat_Brain_VPA13.4_PDE2_CA1_Merge.oif	53.55900553385425	583.224358974359
201964	Rat_Brain_VPA13.4_PDE2_CA1_Merge.oif	91.49663445366768	605.4634146341464
201964	Rat_Brain_VPA13.4_PDE2_CA1_Merge.oif	193.80806810167132	746.9441984056688
201964	Rat_Brain_VPA13.4_PDE2_CA1_Merge.oif	234.49231268988748	657.8784773060029
201964	Rat_Brain_VPA13.4_PDE2_CA1_Merge.oif	182.30661499023466	615.3427495291902
201964	Rat_Brain_VPA13.4_PDE2_CA1_Merge.oif	10.814799194335954	547.2380952380952
201964	Rat_Brain_VPA13.4_PDE2_CA1_Merge.oif	75.01694044325099	600.9359267734553
201964	Rat_Brain_VPA13.4_PDE2_CA1_Merge.oif	187.9715098063154	652.345205479452
201964	Rat_Brain_VPA13.4_PDE2_CA1_Merge.oif	168.2302096896704	792.0938775510205
201964	Rat_Brain_VPA13.4_PDE2_CA1_Merge.oif	123.08271464029967	607.9497907949791
201964	Rat_Brain_VPA13.4_PDE2_CA1_Merge.oif	198.78630900065136	637.0932642487047
201964	Rat_Brain_VPA13.4_PDE2_CA1_Merge.oif	195.6963663736982	660.688596491228
201964	Rat_Brain_VPA13.4_PDE2_CA1_Merge.oif	64.88879516601573	734.4179894179895
201964	Rat_Brain_VPA13.4_PDE2_CA1_Merge.oif	71.06868041992199	666.8454106280193
201964	Rat_Brain_VPA13.4_PDE2_CA1_Merge.oif	111.40959804958784	751.1648690292758
201964	Rat_Brain_VPA13.4_PDE2_CA1_Merge.oif	213.20604125976595	717.0933977455717
201964	Rat_Brain_VPA13.4_PDE2_CA1_Merge.oif	110.55128065321199	723.414596273292
201964	Rat_Brain_VPA13.4_PDE2_CA1_Merge.oif	126.51598422580314	641.4056987788331
201964	Rat_Brain_VPA13.4_PDE2_CA1_Merge.oif	130.29258076985698	806.1462450592885
201964	Rat_Brain_VPA13.4_PDE2_CA1_Merge.oif	135.78581210666252	765.1491782553729
201964	Rat_Brain_VPA13.4_PDE2_CA1_Merge.oif	123.42604159885002	731.865090403338
201964	Rat_Brain_VPA13.4_PDE2_CA1_Merge.oif	61.28386210123708	771.2324929971988
201964	Rat_Brain_VPA13.4_PDE2_CA1_Merge.oif	166.51357489691867	675.7494845360825
201964	Rat_Brain_VPA13.4_PDE2_CA1_Merge.oif	136.12913906521288	706.62421185372
201964	Rat_Brain_VPA13.4_PDE2_CA1_Merge.oif	93.21326924641942	610.756906077348
201964	Rat_Brain_VPA13.4_PDE2_CA1_Merge.oif	140.93571648491775	732.590742996346
201964	Rat_Brain_VPA13.4_PDE2_CA1_Merge.oif	89.60833618164075	840.2413793103449
201964	Rat_Brain_VPA13.4_PDE2_CA1_Merge.oif	179.73166280110706	719.847182425979
201964	Rat_Brain_VPA13.4_PDE2_CA1_Merge.oif	108.31965542263472	727.4389857369255
201964	Rat_Brain_VPA13.4_PDE2_CA1_Merge.oif	10.643135715060781	843.4516129032259
201964	Rat_Brain_VPA13.4_PDE2_CA1_Merge.oif	10.471472235785606	611.0983606557377
201964	Rat_Brain_VPA13.4_PDE2_CA1_Merge.oif	20.942944471571213	651.9754098360655
201965	Rat_Brain_VPA11.1_1_PDE2_CA1_Merge_2.oif	10.299808756510432	792.4166666666666
201965	Rat_Brain_VPA11.1_1_PDE2_CA1_Merge_2.oif	15.793040093315996	786.8260869565217
201965	Rat_Brain_VPA11.1_1_PDE2_CA1_Merge_2.oif	527.3502083333342	979.0048828125
201965	Rat_Brain_VPA11.1_1_PDE2_CA1_Merge_2.oif	120.16443549262172	797.4285714285714
201965	Rat_Brain_VPA11.1_1_PDE2_CA1_Merge_2.oif	19.397973158094647	832.637168141593
201965	Rat_Brain_VPA11.1_1_PDE2_CA1_Merge_2.oif	254.57693976508284	761.6405933917735
201965	Rat_Brain_VPA11.1_1_PDE2_CA1_Merge_2.oif	168.57353664822074	707.7016293279022
201965	Rat_Brain_VPA11.1_1_PDE2_CA1_Merge_2.oif	131.49422512478318	1076.0652741514361
201965	Rat_Brain_VPA11.1_1_PDE2_CA1_Merge_2.oif	10.128145277235259	1103.8135593220338
201965	Rat_Brain_VPA11.1_1_PDE2_CA1_Merge_2.oif	189.00149068196646	916.1989100817439
201965	Rat_Brain_VPA11.1_1_PDE2_CA1_Merge_2.oif	69.18038214789507	705.7791563275434
201965	Rat_Brain_VPA11.1_1_PDE2_CA1_Merge_2.oif	42.572542860243125	850.9274193548387
201965	Rat_Brain_VPA11.1_1_PDE2_CA1_Merge_2.oif	55.61896728515634	935.1728395061729
201965	Rat_Brain_VPA11.1_1_PDE2_CA1_Merge_2.oif	82.22680657280829	782.4258872651357
201965	Rat_Brain_VPA11.1_1_PDE2_CA1_Merge_2.oif	73.12864217122407	722.0821596244132
201965	Rat_Brain_VPA11.1_1_PDE2_CA1_Merge_2.oif	64.54546820746538	843.7393617021277
201965	Rat_Brain_VPA11.1_1_PDE2_CA1_Merge_2.oif	12.703097466362868	972.1486486486486
201965	Rat_Brain_VPA11.1_1_PDE2_CA1_Merge_2.oif	216.2959838867191	855.4777777777778
201965	Rat_Brain_VPA11.1_1_PDE2_CA1_Merge_2.oif	114.49954067654097	808.5427286356821
201965	Rat_Brain_VPA11.1_1_PDE2_CA1_Merge_2.oif	107.63300150553401	680.0446570972887
201965	Rat_Brain_VPA11.1_1_PDE2_CA1_Merge_2.oif	139.04741821289085	798.6913580246913
201965	Rat_Brain_VPA11.1_1_PDE2_CA1_Merge_2.oif	25.749521891276082	768.6
201965	Rat_Brain_VPA11.1_1_PDE2_CA1_Merge_2.oif	167.88688273112007	901.9386503067485
201965	Rat_Brain_VPA11.1_1_PDE2_CA1_Merge_2.oif	167.5435557725697	834.2868852459017
201965	Rat_Brain_VPA11.1_1_PDE2_CA1_Merge_2.oif	146.25728434244814	830.3591549295775
201965	Rat_Brain_VPA11.1_1_PDE2_CA1_Merge_2.oif	31.071089748806468	725.414364640884
201965	Rat_Brain_VPA11.1_1_PDE2_CA1_Merge_2.oif	96.47487535264771	778.202846975089
201965	Rat_Brain_VPA11.1_1_PDE2_CA1_Merge_2.oif	189.8598080783423	1007.3092224231465
201965	Rat_Brain_VPA11.1_1_PDE2_CA1_Merge_2.oif	52.70068813747838	1068.400651465798
201965	Rat_Brain_VPA11.1_1_PDE2_CA1_Merge_2.oif	158.61705485026067	780.6969696969697
201965	Rat_Brain_VPA11.1_1_PDE2_CA1_Merge_2.oif	163.0803053114152	904.5378947368421
201965	Rat_Brain_VPA11.1_1_PDE2_CA1_Merge_2.oif	119.477781575521	817.0603448275862
201965	Rat_Brain_VPA11.1_1_PDE2_CA1_Merge_2.oif	170.805161878798	867.3045226130653
201965	Rat_Brain_VPA11.1_1_PDE2_CA1_Merge_2.oif	240.84386142306894	794.3150392017106
201965	Rat_Brain_VPA11.1_1_PDE2_CA1_Merge_2.oif	44.63250461154521	802.5615384615385
201965	Rat_Brain_VPA11.1_1_PDE2_CA1_Merge_2.oif	145.39896694607228	851.5584415584416
201965	Rat_Brain_VPA11.1_1_PDE2_CA1_Merge_2.oif	288.05131822374176	695.6406436233611
201965	Rat_Brain_VPA11.1_1_PDE2_CA1_Merge_2.oif	78.62187350802964	857.3558951965066
201965	Rat_Brain_VPA11.1_1_PDE2_CA1_Merge_2.oif	162.90864183214	698.9957850368809
201965	Rat_Brain_VPA11.1_1_PDE2_CA1_Merge_2.oif	262.81678677029123	969.0594382756368
201965	Rat_Brain_VPA11.1_1_PDE2_CA1_Merge_2.oif	81.88347961425794	756.3375262054508
201965	Rat_Brain_VPA11.1_1_PDE2_CA1_Merge_2.oif	137.67411037868945	890.3329177057357
201965	Rat_Brain_VPA11.1_1_PDE2_CA1_Merge_2.oif	82.57013353135864	877.6340956340956
201965	Rat_Brain_VPA11.1_1_PDE2_CA1_Merge_2.oif	122.39606072319899	702.446002805049
201965	Rat_Brain_VPA11.1_1_PDE2_CA1_Merge_2.oif	152.78049655490474	694.5224719101124
201965	Rat_Brain_VPA11.1_1_PDE2_CA1_Merge_2.oif	134.75583123101148	725.2853503184714
201965	Rat_Brain_VPA11.1_1_PDE2_CA1_Merge_2.oif	92.35495185004355	740.7676579925651
201965	Rat_Brain_VPA11.1_1_PDE2_CA1_Merge_2.oif	95.61655795627185	919.9533213644524
201965	Rat_Brain_VPA11.1_1_PDE2_CA1_Merge_2.oif	68.83705518934472	597.7980049875312
201965	Rat_Brain_VPA11.1_1_PDE2_CA1_Merge_2.oif	76.04692131890202	833.1444695259594
201965	Rat_Brain_VPA11.1_1_PDE2_CA1_Merge_2.oif	92.35495185004355	715.8717472118959
201965	Rat_Brain_VPA11.1_1_PDE2_CA1_Merge_2.oif	313.6291766357427	1028.7422003284073
201965	Rat_Brain_VPA11.1_1_PDE2_CA1_Merge_2.oif	77.24856567382824	835.2
201965	Rat_Brain_VPA11.1_1_PDE2_CA1_Merge_2.oif	83.25678744845933	762.1381443298969
201965	Rat_Brain_VPA11.1_1_PDE2_CA1_Merge_2.oif	100.76646233452706	684.0017035775128
201965	Rat_Brain_VPA11.1_1_PDE2_CA1_Merge_2.oif	97.67651970757393	786.7311072056239
201965	Rat_Brain_VPA11.1_1_PDE2_CA1_Merge_2.oif	37.07931152343755	677.2731481481482
201965	Rat_Brain_VPA11.1_1_PDE2_CA1_Merge_2.oif	70.55368998209646	847.4720194647202
201965	Rat_Brain_VPA11.1_1_PDE2_CA1_Merge_2.oif	105.74470323350711	796.8019480519481
201965	Rat_Brain_VPA11.1_1_PDE2_CA1_Merge_2.oif	184.19491326226157	747.3737185461323
201965	Rat_Brain_VPA11.1_1_PDE2_CA1_Merge_2.oif	71.92699781629786	665.0143198090692
201965	Rat_Brain_VPA11.1_1_PDE2_CA1_Merge_2.oif	112.43957892523888	782.9618320610687
201965	Rat_Brain_VPA11.1_1_PDE2_CA1_Merge_2.oif	166.68523837619384	790.5200823892894
201965	Rat_Brain_VPA11.1_1_PDE2_CA1_Merge_2.oif	85.31674919976142	768.0140845070423
201965	Rat_Brain_VPA11.1_1_PDE2_CA1_Merge_2.oif	262.3017963324657	891.1956806282723
201965	Rat_Brain_VPA11.1_1_PDE2_CA1_Merge_2.oif	99.9081449381512	658.828178694158
201965	Rat_Brain_VPA11.1_1_PDE2_CA1_Merge_2.oif	75.87525783962685	723.6674208144797
201965	Rat_Brain_VPA11.1_1_PDE2_CA1_Merge_2.oif	102.31143364800363	781.48322147651
201965	Rat_Brain_VPA11.1_1_PDE2_CA1_Merge_2.oif	193.46474114312096	857.7187222715173
201965	Rat_Brain_VPA11.1_1_PDE2_CA1_Merge_2.oif	93.21326924641942	667.720073664825
201965	Rat_Brain_VPA11.1_1_PDE2_CA1_Merge_2.oif	160.33368964301238	784.5845824411135
201965	Rat_Brain_VPA11.1_1_PDE2_CA1_Merge_2.oif	153.12382351345508	772.3116591928251
201965	Rat_Brain_VPA11.1_1_PDE2_CA1_Merge_2.oif	231.4023700629344	876.4703264094956
201965	Rat_Brain_VPA11.1_1_PDE2_CA1_Merge_2.oif	207.19781948513486	821.4283347141674
201965	Rat_Brain_VPA11.1_1_PDE2_CA1_Merge_2.oif	111.58126152886302	995.7707692307692
201965	Rat_Brain_VPA11.1_1_PDE2_CA1_Merge_2.oif	173.89510450575114	755.5873642645607
201965	Rat_Brain_VPA11.1_1_PDE2_CA1_Merge_2.oif	50.64072638617629	787.064406779661
201965	Rat_Brain_VPA11.1_1_PDE2_CA1_Merge_2.oif	96.30321187337255	771.825311942959
201965	Rat_Brain_VPA11.1_1_PDE2_CA1_Merge_2.oif	194.66638549804716	730.1772486772487
201965	Rat_Brain_VPA11.1_1_PDE2_CA1_Merge_2.oif	170.97682535807317	859.4909638554217
201965	Rat_Brain_VPA11.1_1_PDE2_CA1_Merge_2.oif	92.18328837076838	687.243947858473
201965	Rat_Brain_VPA11.1_1_PDE2_CA1_Merge_2.oif	19.226309678819476	711.0
201965	Rat_Brain_VPA11.1_1_PDE2_CA1_Merge_2.oif	61.97051601833777	744.6814404432133
201965	Rat_Brain_VPA11.1_1_PDE2_CA1_Merge_2.oif	256.9802284749353	733.4822979291918
201965	Rat_Brain_VPA11.1_1_PDE2_CA1_Merge_2.oif	18.539655761718777	734.1574074074074
201965	Rat_Brain_VPA11.1_1_PDE2_CA1_Merge_2.oif	236.89560139973995	783.8086956521739
201965	Rat_Brain_VPA11.1_1_PDE2_CA1_Merge_2.oif	98.19151014539946	1062.6835664335665
201965	Rat_Brain_VPA11.1_1_PDE2_CA1_Merge_2.oif	113.81288675944027	742.6711915535445
201965	Rat_Brain_VPA11.1_1_PDE2_CA1_Merge_2.oif	91.66829793294285	696.314606741573
201965	Rat_Brain_VPA11.1_1_PDE2_CA1_Merge_2.oif	43.25919677734382	803.6190476190476
201965	Rat_Brain_VPA11.1_1_PDE2_CA1_Merge_2.oif	65.06045864529091	651.5039577836411
201965	Rat_Brain_VPA11.1_1_PDE2_CA1_Merge_2.oif	193.63640462239613	699.200354609929
201965	Rat_Brain_VPA11.1_1_PDE2_CA1_Merge_2.oif	126.1726572672528	1068.3020408163266
201965	Rat_Brain_VPA11.1_1_PDE2_CA1_Merge_2.oif	77.76355611165376	619.0264900662252
201965	Rat_Brain_VPA11.1_1_PDE2_CA1_Merge_2.oif	215.60932996961836	804.8248407643312
201965	Rat_Brain_VPA11.1_1_PDE2_CA1_Merge_2.oif	70.03869954427094	671.5637254901961
201965	Rat_Brain_VPA11.1_1_PDE2_CA1_Merge_2.oif	70.72535346137164	674.6941747572815
201965	Rat_Brain_VPA11.1_1_PDE2_CA1_Merge_2.oif	95.44489447699667	893.2140287769785
201965	Rat_Brain_VPA11.1_1_PDE2_CA1_Merge_2.oif	115.18619459364166	740.053651266766
201965	Rat_Brain_VPA11.1_1_PDE2_CA1_Merge_2.oif	111.92458848741336	789.713190184049
201965	Rat_Brain_VPA11.1_1_PDE2_CA1_Merge_2.oif	43.43086025661899	700.1304347826087
201965	Rat_Brain_VPA11.1_1_PDE2_CA1_Merge_2.oif	92.86994228786907	762.9556377079482
201965	Rat_Brain_VPA11.1_1_PDE2_CA1_Merge_2.oif	40.68424458821621	1069.5021097046413
201965	Rat_Brain_VPA11.1_1_PDE2_CA1_Merge_2.oif	95.78822143554703	865.4982078853046
201965	Rat_Brain_VPA11.1_1_PDE2_CA1_Merge_2.oif	156.21376614040824	769.4230769230769
201965	Rat_Brain_VPA11.1_1_PDE2_CA1_Merge_2.oif	59.7388907877605	650.9109195402299
201965	Rat_Brain_VPA11.1_1_PDE2_CA1_Merge_2.oif	122.39606072319899	715.6690042075736
201965	Rat_Brain_VPA11.1_1_PDE2_CA1_Merge_2.oif	183.67992282443603	735.9719626168225
201965	Rat_Brain_VPA11.1_1_PDE2_CA1_Merge_2.oif	35.70600368923616	753.7740384615385
201965	Rat_Brain_VPA11.1_1_PDE2_CA1_Merge_2.oif	90.98164401584216	820.8754716981132
201965	Rat_Brain_VPA11.1_1_PDE2_CA1_Merge_2.oif	116.9028293863934	712.8325991189428
201965	Rat_Brain_VPA11.1_1_PDE2_CA1_Merge_2.oif	71.92699781629786	639.4152744630071
201965	Rat_Brain_VPA11.1_1_PDE2_CA1_Merge_2.oif	44.804168090820376	754.4789272030652
201965	Rat_Brain_VPA11.1_1_PDE2_CA1_Merge_2.oif	53.90233249240459	652.8343949044586
201966	Rat_Brain_VPA11.2_PDE2_CA1_Merge.oif	218.35594563802118	663.8616352201258
201966	Rat_Brain_VPA11.2_PDE2_CA1_Merge.oif	31.757743665907164	765.918918918919
201966	Rat_Brain_VPA11.2_PDE2_CA1_Merge.oif	371.9947595893018	803.3733271804338
201966	Rat_Brain_VPA11.2_PDE2_CA1_Merge.oif	499.0257342529304	931.9260405916752
201966	Rat_Brain_VPA11.2_PDE2_CA1_Merge.oif	231.91736050075988	849.19911176906
201966	Rat_Brain_VPA11.2_PDE2_CA1_Merge.oif	75.87525783962685	553.9615384615385
201966	Rat_Brain_VPA11.2_PDE2_CA1_Merge.oif	109.17797281901059	1004.8694968553459
201966	Rat_Brain_VPA11.2_PDE2_CA1_Merge.oif	152.4371695963544	558.4065315315315
201966	Rat_Brain_VPA11.2_PDE2_CA1_Merge.oif	158.4453913709855	845.0422535211268
201966	Rat_Brain_VPA11.2_PDE2_CA1_Merge.oif	255.77858412000907	914.9261744966443
201966	Rat_Brain_VPA11.2_PDE2_CA1_Merge.oif	437.7418721516934	905.8243137254902
201966	Rat_Brain_VPA11.2_PDE2_CA1_Merge.oif	16.82302096896704	748.5102040816327
201966	Rat_Brain_VPA11.2_PDE2_CA1_Merge.oif	383.1528857421881	832.2056451612904
201966	Rat_Brain_VPA11.2_PDE2_CA1_Merge.oif	306.7626374647357	952.364857302742
201966	Rat_Brain_VPA11.2_PDE2_CA1_Merge.oif	208.22780036078592	1075.9958779884585
201966	Rat_Brain_VPA11.2_PDE2_CA1_Merge.oif	75.36026740180132	843.742596810934
201966	Rat_Brain_VPA11.2_PDE2_CA1_Merge.oif	62.82883341471364	971.6284153005464
201966	Rat_Brain_VPA11.2_PDE2_CA1_Merge.oif	143.33900519477018	834.5928143712575
201966	Rat_Brain_VPA11.2_PDE2_CA1_Merge.oif	244.10546752929724	718.4001406469761
201966	Rat_Brain_VPA11.2_PDE2_CA1_Merge.oif	425.38210164388084	832.8753026634382
201966	Rat_Brain_VPA11.2_PDE2_CA1_Merge.oif	299.3811078559032	1018.2207568807339
201966	Rat_Brain_VPA11.2_PDE2_CA1_Merge.oif	410.6190424262159	664.9260033444816
201966	Rat_Brain_VPA11.2_PDE2_CA1_Merge.oif	136.81579298231358	929.555834378921
201966	Rat_Brain_VPA11.2_PDE2_CA1_Merge.oif	436.8835547553175	1050.7764243614931
201966	Rat_Brain_VPA11.2_PDE2_CA1_Merge.oif	17.16634792751739	752.34
201966	Rat_Brain_VPA11.2_PDE2_CA1_Merge.oif	342.81196811252227	758.3820731096645
201966	Rat_Brain_VPA11.2_PDE2_CA1_Merge.oif	115.52952155219202	663.9955423476969
201966	Rat_Brain_VPA11.2_PDE2_CA1_Merge.oif	216.2959838867191	932.0253968253968
201966	Rat_Brain_VPA11.2_PDE2_CA1_Merge.oif	159.6470357259117	614.8709677419355
201966	Rat_Brain_VPA11.2_PDE2_CA1_Merge.oif	179.73166280110706	825.3381088825215
201966	Rat_Brain_VPA11.2_PDE2_CA1_Merge.oif	154.66879482693165	829.3551609322974
201966	Rat_Brain_VPA11.2_PDE2_CA1_Merge.oif	330.10887064615935	764.7774310972438
201966	Rat_Brain_VPA11.2_PDE2_CA1_Merge.oif	307.79261834038675	855.6993865030674
201966	Rat_Brain_VPA11.2_PDE2_CA1_Merge.oif	140.5923895263674	715.6263736263736
201966	Rat_Brain_VPA11.2_PDE2_CA1_Merge.oif	107.80466498480918	1107.4156050955414
201966	Rat_Brain_VPA11.2_PDE2_CA1_Merge.oif	200.15961683485273	820.8344768439108
201966	Rat_Brain_VPA11.2_PDE2_CA1_Merge.oif	66.26210300021712	868.4896373056995
201966	Rat_Brain_VPA11.2_PDE2_CA1_Merge.oif	105.57303975423193	636.4325203252032
201966	Rat_Brain_VPA11.2_PDE2_CA1_Merge.oif	372.33808654785213	866.2415859843246
201966	Rat_Brain_VPA11.2_PDE2_CA1_Merge.oif	253.71862236870697	537.4621109607577
201966	Rat_Brain_VPA11.2_PDE2_CA1_Merge.oif	128.06095553927972	739.8994638069705
201966	Rat_Brain_VPA11.2_PDE2_CA1_Merge.oif	440.1451608615458	628.5218408736349
201966	Rat_Brain_VPA11.2_PDE2_CA1_Merge.oif	27.98114712185334	765.2944785276073
201966	Rat_Brain_VPA11.2_PDE2_CA1_Merge.oif	205.13785773383276	520.3230125523013
201966	Rat_Brain_VPA11.2_PDE2_CA1_Merge.oif	954.4489447699667	669.5442446043165
201966	Rat_Brain_VPA11.2_PDE2_CA1_Merge.oif	235.8656205240889	807.7590975254731
201966	Rat_Brain_VPA11.2_PDE2_CA1_Merge.oif	189.51648111979196	553.241847826087
201966	Rat_Brain_VPA11.2_PDE2_CA1_Merge.oif	288.5663086615673	751.1665675193337
201966	Rat_Brain_VPA11.2_PDE2_CA1_Merge.oif	190.71812547471816	579.2682268226823
201966	Rat_Brain_VPA11.2_PDE2_CA1_Merge.oif	539.3666518825963	735.614576702737
201966	Rat_Brain_VPA11.2_PDE2_CA1_Merge.oif	276.7215285915803	745.1035980148883
201966	Rat_Brain_VPA11.2_PDE2_CA1_Merge.oif	58.36558295355911	538.0058823529412
201966	Rat_Brain_VPA11.2_PDE2_CA1_Merge.oif	157.41541049533444	586.6183206106871
201966	Rat_Brain_VPA11.2_PDE2_CA1_Merge.oif	161.19200703938827	482.9637912673056
201966	Rat_Brain_VPA11.2_PDE2_CA1_Merge.oif	354.14175774468373	735.785264178381
201966	Rat_Brain_VPA11.2_PDE2_CA1_Merge.oif	65.74711256239159	949.7859007832898
201966	Rat_Brain_VPA11.2_PDE2_CA1_Merge.oif	232.94734137641098	810.8990420044215
201966	Rat_Brain_VPA11.2_PDE2_CA1_Merge.oif	372.50975002712727	757.4506912442396
201966	Rat_Brain_VPA11.2_PDE2_CA1_Merge.oif	61.798852539062594	656.8111111111111
201966	Rat_Brain_VPA11.2_PDE2_CA1_Merge.oif	547.6064988878046	813.0059561128527
201966	Rat_Brain_VPA11.2_PDE2_CA1_Merge.oif	155.6987757025827	620.0121278941566
201966	Rat_Brain_VPA11.2_PDE2_CA1_Merge.oif	96.81820231119806	627.9343971631206
201966	Rat_Brain_VPA11.2_PDE2_CA1_Merge.oif	235.69395704481371	561.7509104151493
201966	Rat_Brain_VPA11.2_PDE2_CA1_Merge.oif	20.084627075195346	671.3247863247864
201966	Rat_Brain_VPA11.2_PDE2_CA1_Merge.oif	29.52611843532991	753.6279069767442
201966	Rat_Brain_VPA11.2_PDE2_CA1_Merge.oif	150.89219828287784	521.5335608646188
201966	Rat_Brain_VPA11.2_PDE2_CA1_Merge.oif	86.34673007541247	569.4473161033798
201966	Rat_Brain_VPA11.2_PDE2_CA1_Merge.oif	22.831242743598125	558.9097744360902
201967	Rat_Brain_VPA9DX_PDE2_CA1_Merge.oif	2116.095709025068	506.5690760120062
201967	Rat_Brain_VPA9DX_PDE2_CA1_Merge.oif	839.7777406141506	583.3049877350777
201967	Rat_Brain_VPA9DX_PDE2_CA1_Merge.oif	419.5455433485249	378.36661211129297
201967	Rat_Brain_VPA9DX_PDE2_CA1_Merge.oif	95.9598849148222	440.087656529517
201967	Rat_Brain_VPA9DX_PDE2_CA1_Merge.oif	331.8255054389111	458.6306259699948
201967	Rat_Brain_VPA9DX_PDE2_CA1_Merge.oif	489.9275698513462	510.38402242466714
201967	Rat_Brain_VPA9DX_PDE2_CA1_Merge.oif	552.9280667453351	457.93325054330955
201967	Rat_Brain_VPA9DX_PDE2_CA1_Merge.oif	140.07739908854188	400.0833333333333
201967	Rat_Brain_VPA9DX_PDE2_CA1_Merge.oif	689.0572058105479	445.9725959143
201967	Rat_Brain_VPA9DX_PDE2_CA1_Merge.oif	975.9068796793634	473.05540897097626
201967	Rat_Brain_VPA9DX_PDE2_CA1_Merge.oif	988.7816406250015	494.74913194444446
201967	Rat_Brain_VPA9DX_PDE2_CA1_Merge.oif	30.2127723524306	385.375
201967	Rat_Brain_VPA9DX_PDE2_CA1_Merge.oif	262.81678677029123	396.20640104506856
201967	Rat_Brain_VPA9DX_PDE2_CA1_Merge.oif	581.0808773464636	388.22245199409156
201967	Rat_Brain_VPA9DX_PDE2_CA1_Merge.oif	1179.4997660997196	498.05545044389464
201967	Rat_Brain_VPA9DX_PDE2_CA1_Merge.oif	202.90623250325552	417.70558375634516
201967	Rat_Brain_VPA9DX_PDE2_CA1_Merge.oif	695.7520815022797	542.6641993584999
201967	Rat_Brain_VPA9DX_PDE2_CA1_Merge.oif	693.6921197509776	356.10566691413015
201967	Rat_Brain_VPA9DX_PDE2_CA1_Merge.oif	389.5044344753695	430.5993829881005
201967	Rat_Brain_VPA9DX_PDE2_CA1_Merge.oif	1616.5549843343124	377.50143357757247
201967	Rat_Brain_VPA9DX_PDE2_CA1_Merge.oif	545.0315466986771	433.3111811023622
201967	Rat_Brain_VPA9DX_PDE2_CA1_Merge.oif	734.3763643391939	383.4261337073399
201967	Rat_Brain_VPA9DX_PDE2_CA1_Merge.oif	375.9430196126308	380.162100456621
201967	Rat_Brain_VPA9DX_PDE2_CA1_Merge.oif	650.9479134114594	416.6603375527426
201967	Rat_Brain_VPA9DX_PDE2_CA1_Merge.oif	457.65483574761356	382.83683420855215
201967	Rat_Brain_VPA9DX_PDE2_CA1_Merge.oif	286.5063469102652	355.7717195925704
201967	Rat_Brain_VPA9DX_PDE2_CA1_Merge.oif	265.73506591796917	294.90826873385015
201967	Rat_Brain_VPA9DX_PDE2_CA1_Merge.oif	212.86271430121562	373.8016129032258
201967	Rat_Brain_VPA9DX_PDE2_CA1_Merge.oif	881.6636295572929	355.00408878504675
201967	Rat_Brain_VPA9DX_PDE2_CA1_Merge.oif	113.29789632161476	306.93030303030304
201967	Rat_Brain_VPA9DX_PDE2_CA1_Merge.oif	58.36558295355911	305.5470588235294
201967	Rat_Brain_VPA9DX_PDE2_CA1_Merge.oif	517.7370534939243	427.6976127320955
201967	Rat_Brain_VPA9DX_PDE2_CA1_Merge.oif	107.63300150553401	415.11483253588517
201967	Rat_Brain_VPA9DX_PDE2_CA1_Merge.oif	317.7491001383468	389.34359805510536
201967	Rat_Brain_VPA9DX_PDE2_CA1_Merge.oif	12.531433987087691	377.5068493150685
201967	Rat_Brain_VPA9DX_PDE2_CA1_Merge.oif	52.35736117892803	540.6196721311476
201967	Rat_Brain_VPA9DX_PDE2_CA1_Merge.oif	90.98164401584216	454.9509433962264
201968	Rat_Brain_VPA10DX_PDE2_CA1_Merge.oif	34.504359334309946	1098.7114427860697
201968	Rat_Brain_VPA10DX_PDE2_CA1_Merge.oif	200.3312803141279	761.7857754927163
201968	Rat_Brain_VPA10DX_PDE2_CA1_Merge.oif	588.6340704345712	792.180227471566
201968	Rat_Brain_VPA10DX_PDE2_CA1_Merge.oif	69.52370910644542	903.6172839506173
201968	Rat_Brain_VPA10DX_PDE2_CA1_Merge.oif	126.85931118435349	859.1109607577807
201968	Rat_Brain_VPA10DX_PDE2_CA1_Merge.oif	209.94443515353765	1073.6573998364677
201968	Rat_Brain_VPA10DX_PDE2_CA1_Merge.oif	160.33368964301238	748.3340471092077
201968	Rat_Brain_VPA10DX_PDE2_CA1_Merge.oif	189.17315416124163	664.8248638838476
201968	Rat_Brain_VPA10DX_PDE2_CA1_Merge.oif	181.44829759385877	794.3784295175024
201968	Rat_Brain_VPA10DX_PDE2_CA1_Merge.oif	202.73456902398033	1274.8721422523286
201968	Rat_Brain_VPA10DX_PDE2_CA1_Merge.oif	19.741300116644993	732.0782608695653
201968	Rat_Brain_VPA10DX_PDE2_CA1_Merge.oif	68.3220647515192	628.535175879397
201968	Rat_Brain_VPA10DX_PDE2_CA1_Merge.oif	10.128145277235259	838.8474576271186
201968	Rat_Brain_VPA10DX_PDE2_CA1_Merge.oif	70.89701694064681	779.7941888619855
201968	Rat_Brain_VPA10DX_PDE2_CA1_Merge.oif	143.33900519477018	486.82994011976047
201968	Rat_Brain_VPA10DX_PDE2_CA1_Merge.oif	194.83804897732236	576.3920704845815
201968	Rat_Brain_VPA10DX_PDE2_CA1_Merge.oif	261.27181545681464	930.584099868594
201968	Rat_Brain_VPA10DX_PDE2_CA1_Merge.oif	193.1214141845706	593.2355555555556
201968	Rat_Brain_VPA10DX_PDE2_CA1_Merge.oif	490.44256028917175	1005.11200560028
201968	Rat_Brain_VPA10DX_PDE2_CA1_Merge.oif	45.49082200792108	439.1698113207547
201968	Rat_Brain_VPA10DX_PDE2_CA1_Merge.oif	23.689560139973995	705.3188405797101
201968	Rat_Brain_VPA10DX_PDE2_CA1_Merge.oif	62.31384297688811	436.56473829201104
201968	Rat_Brain_VPA10DX_PDE2_CA1_Merge.oif	175.4400758192277	808.4980430528376
201968	Rat_Brain_VPA10DX_PDE2_CA1_Merge.oif	232.26068745931025	640.8314855875832
201968	Rat_Brain_VPA10DX_PDE2_CA1_Merge.oif	129.26259989420592	579.3851261620185
201968	Rat_Brain_VPA10DX_PDE2_CA1_Merge.oif	70.72535346137164	621.8665048543689
201968	Rat_Brain_VPA10DX_PDE2_CA1_Merge.oif	216.98263780381978	747.8884493670886
201968	Rat_Brain_VPA10DX_PDE2_CA1_Merge.oif	77.42022915310342	546.9911308203991
201968	Rat_Brain_VPA10DX_PDE2_CA1_Merge.oif	93.89992316352011	832.2961608775137
201968	Rat_Brain_VPA10DX_PDE2_CA1_Merge.oif	197.2413376871748	910.5117493472585
201968	Rat_Brain_VPA10DX_PDE2_CA1_Merge.oif	218.8709360758467	839.9215686274509
201968	Rat_Brain_VPA10DX_PDE2_CA1_Merge.oif	72.2703247748482	660.4441805225654
201968	Rat_Brain_VPA10DX_PDE2_CA1_Merge.oif	260.24183458116363	893.8858839050132
201968	Rat_Brain_VPA10DX_PDE2_CA1_Merge.oif	127.88929206000454	774.2684563758389
201968	Rat_Brain_VPA10DX_PDE2_CA1_Merge.oif	189.8598080783423	694.1564195298373
201968	Rat_Brain_VPA10DX_PDE2_CA1_Merge.oif	123.08271464029967	863.5034867503487
201968	Rat_Brain_VPA10DX_PDE2_CA1_Merge.oif	104.02806844075538	901.2656765676568
201968	Rat_Brain_VPA10DX_PDE2_CA1_Merge.oif	167.88688273112007	841.4580777096114
201968	Rat_Brain_VPA10DX_PDE2_CA1_Merge.oif	95.44489447699667	836.8741007194244
201968	Rat_Brain_VPA10DX_PDE2_CA1_Merge.oif	211.14607950846386	630.9382113821139
201968	Rat_Brain_VPA10DX_PDE2_CA1_Merge.oif	169.4318540445966	1269.404255319149
201968	Rat_Brain_VPA10DX_PDE2_CA1_Merge.oif	171.14848883734834	695.9558676028084
201968	Rat_Brain_VPA10DX_PDE2_CA1_Merge.oif	62.142179497612936	1007.2375690607735
201968	Rat_Brain_VPA10DX_PDE2_CA1_Merge.oif	24.719541015625037	943.0069444444445
201968	Rat_Brain_VPA10DX_PDE2_CA1_Merge.oif	104.02806844075538	754.1782178217821
201968	Rat_Brain_VPA10DX_PDE2_CA1_Merge.oif	11.673116590711825	985.5588235294117
201968	Rat_Brain_VPA10DX_PDE2_CA1_Merge.oif	146.77227478027368	789.9684210526316
201968	Rat_Brain_VPA10DX_PDE2_CA1_Merge.oif	121.02275288899759	957.0283687943263
201968	Rat_Brain_VPA10DX_PDE2_CA1_Merge.oif	328.0489088948573	878.010989010989
201968	Rat_Brain_VPA10DX_PDE2_CA1_Merge.oif	28.839464518229214	1286.7916666666667
201968	Rat_Brain_VPA10DX_PDE2_CA1_Merge.oif	265.56340243869397	835.9069166127989
201968	Rat_Brain_VPA10DX_PDE2_CA1_Merge.oif	223.84917697482672	711.1472392638037
201968	Rat_Brain_VPA10DX_PDE2_CA1_Merge.oif	22.14458882649743	973.0
201968	Rat_Brain_VPA10DX_PDE2_CA1_Merge.oif	259.89850762261324	845.8910171730515
201968	Rat_Brain_VPA10DX_PDE2_CA1_Merge.oif	74.67361348470064	762.2758620689655
201968	Rat_Brain_VPA10DX_PDE2_CA1_Merge.oif	215.60932996961836	636.1926751592357
201968	Rat_Brain_VPA10DX_PDE2_CA1_Merge.oif	209.77277167426246	645.7815057283142
201968	Rat_Brain_VPA10DX_PDE2_CA1_Merge.oif	17.85300184461808	723.3846153846154
201968	Rat_Brain_VPA10DX_PDE2_CA1_Merge.oif	52.01403422037769	913.4026402640264
201968	Rat_Brain_VPA10DX_PDE2_CA1_Merge.oif	65.57544908311642	980.0157068062828
201968	Rat_Brain_VPA10DX_PDE2_CA1_Merge.oif	128.7476094563804	941.1813333333333
201968	Rat_Brain_VPA10DX_PDE2_CA1_Merge.oif	49.9540724690756	887.5876288659794
201968	Rat_Brain_VPA10DX_PDE2_CA1_Merge.oif	131.66588860405835	992.0782268578879
201968	Rat_Brain_VPA10DX_PDE2_CA1_Merge.oif	394.3110118950744	703.7845015237266
201968	Rat_Brain_VPA10DX_PDE2_CA1_Merge.oif	247.02374667697518	810.2953439888812
201968	Rat_Brain_VPA10DX_PDE2_CA1_Merge.oif	86.34673007541247	840.8330019880716
201968	Rat_Brain_VPA10DX_PDE2_CA1_Merge.oif	366.8448552110466	760.4169396350023
201968	Rat_Brain_VPA10DX_PDE2_CA1_Merge.oif	418.34389899359877	763.6196142798523
201968	Rat_Brain_VPA10DX_PDE2_CA1_Merge.oif	71.92699781629786	767.3365155131265
201968	Rat_Brain_VPA10DX_PDE2_CA1_Merge.oif	95.61655795627185	659.2854578096948
201968	Rat_Brain_VPA10DX_PDE2_CA1_Merge.oif	195.8680298529734	873.4881682734443
201968	Rat_Brain_VPA10DX_PDE2_CA1_Merge.oif	133.21085991753492	808.055412371134
201968	Rat_Brain_VPA10DX_PDE2_CA1_Merge.oif	65.74711256239159	732.4281984334203
201968	Rat_Brain_VPA10DX_PDE2_CA1_Merge.oif	36.04933064778652	620.4857142857143
201968	Rat_Brain_VPA10DX_PDE2_CA1_Merge.oif	259.89850762261324	694.9775429326288
201968	Rat_Brain_VPA10DX_PDE2_CA1_Merge.oif	257.83854587131117	783.7237017310252
201968	Rat_Brain_VPA10DX_PDE2_CA1_Merge.oif	163.25196879069037	735.4900105152471
201968	Rat_Brain_VPA10DX_PDE2_CA1_Merge.oif	48.06577419704868	879.4214285714286
201968	Rat_Brain_VPA10DX_PDE2_CA1_Merge.oif	101.10978929307741	710.7877758913413
201968	Rat_Brain_VPA10DX_PDE2_CA1_Merge.oif	150.3772078450523	751.9212328767123
201968	Rat_Brain_VPA10DX_PDE2_CA1_Merge.oif	225.22248480902812	700.5990853658536
201968	Rat_Brain_VPA10DX_PDE2_CA1_Merge.oif	56.30562120225703	734.75
201968	Rat_Brain_VPA10DX_PDE2_CA1_Merge.oif	84.97342224121107	601.529292929293
201968	Rat_Brain_VPA10DX_PDE2_CA1_Merge.oif	18.02466532389326	805.952380952381
201968	Rat_Brain_VPA10DX_PDE2_CA1_Merge.oif	65.91877604166677	845.4296875
201968	Rat_Brain_VPA10DX_PDE2_CA1_Merge.oif	172.17846971299937	572.0608175473579
201968	Rat_Brain_VPA10DX_PDE2_CA1_Merge.oif	164.1102861870662	671.38179916318
201968	Rat_Brain_VPA10DX_PDE2_CA1_Merge.oif	237.92558227539098	594.7510822510823
201968	Rat_Brain_VPA10DX_PDE2_CA1_Merge.oif	142.4806877983943	717.9
201968	Rat_Brain_VPA10DX_PDE2_CA1_Merge.oif	119.13445461697067	767.7478386167147
201968	Rat_Brain_VPA10DX_PDE2_CA1_Merge.oif	204.10787685818173	827.7678721614802
201968	Rat_Brain_VPA10DX_PDE2_CA1_Merge.oif	270.0266528998485	587.2307692307693
201968	Rat_Brain_VPA10DX_PDE2_CA1_Merge.oif	55.61896728515634	593.6172839506173
201968	Rat_Brain_VPA10DX_PDE2_CA1_Merge.oif	84.28676832411037	748.2708757637474
201968	Rat_Brain_VPA10DX_PDE2_CA1_Merge.oif	40.512581108941035	508.09322033898303
201968	Rat_Brain_VPA10DX_PDE2_CA1_Merge.oif	10.471472235785606	785.0655737704918
201968	Rat_Brain_VPA10DX_PDE2_CA1_Merge.oif	179.73166280110706	488.9503342884432
201968	Rat_Brain_VPA10DX_PDE2_CA1_Merge.oif	72.95697869194889	639.0894117647059
201968	Rat_Brain_VPA10DX_PDE2_CA1_Merge.oif	71.24034389919716	558.8843373493976
201969	Rat_Brain_VPA11DX_PDE2_CA1_merge_2.oif	166.68523837619384	589.3017507723996
201969	Rat_Brain_VPA11DX_PDE2_CA1_merge_2.oif	360.83663343641547	694.5980019029496
201969	Rat_Brain_VPA11DX_PDE2_CA1_merge_2.oif	139.04741821289085	645.9407407407407
201969	Rat_Brain_VPA11DX_PDE2_CA1_merge_2.oif	179.90332628038223	556.4980916030535
201969	Rat_Brain_VPA11DX_PDE2_CA1_merge_2.oif	94.92990403917115	622.5623869801085
201969	Rat_Brain_VPA11DX_PDE2_CA1_merge_2.oif	241.01552490234414	738.6474358974359
201969	Rat_Brain_VPA11DX_PDE2_CA1_merge_2.oif	270.0266528998485	704.5149396058487
201969	Rat_Brain_VPA11DX_PDE2_CA1_merge_2.oif	253.20363193088147	800.0650847457628
201969	Rat_Brain_VPA11DX_PDE2_CA1_merge_2.oif	169.26019056532144	770.4026369168357
201969	Rat_Brain_VPA11DX_PDE2_CA1_merge_2.oif	147.45892869737435	793.9476135040745
201969	Rat_Brain_VPA11DX_PDE2_CA1_merge_2.oif	29.52611843532991	707.6162790697674
201969	Rat_Brain_VPA11DX_PDE2_CA1_merge_2.oif	639.1031333414724	633.163846360462
201969	Rat_Brain_VPA11DX_PDE2_CA1_merge_2.oif	155.012121785482	788.3997785160576
201969	Rat_Brain_VPA11DX_PDE2_CA1_merge_2.oif	38.28095587836377	677.6950672645739
201969	Rat_Brain_VPA11DX_PDE2_CA1_merge_2.oif	420.91885118272637	775.0689233278956
201969	Rat_Brain_VPA11DX_PDE2_CA1_merge_2.oif	156.55709309895857	646.0241228070175
201969	Rat_Brain_VPA11DX_PDE2_CA1_merge_2.oif	302.29938700358116	744.900624645088
201969	Rat_Brain_VPA11DX_PDE2_CA1_merge_2.oif	151.40718872070337	700.8469387755102
201969	Rat_Brain_VPA11DX_PDE2_CA1_merge_2.oif	452.6765948486335	770.0542282897231
201969	Rat_Brain_VPA11DX_PDE2_CA1_merge_2.oif	397.2292910427524	697.5661192739844
201969	Rat_Brain_VPA11DX_PDE2_CA1_merge_2.oif	354.65674818250926	721.0890609874153
201969	Rat_Brain_VPA11DX_PDE2_CA1_merge_2.oif	151.23552524142818	757.6288308740068
201969	Rat_Brain_VPA11DX_PDE2_CA1_merge_2.oif	237.0672648790151	553.7270094134685
201969	Rat_Brain_VPA11DX_PDE2_CA1_merge_2.oif	12.359770507812518	680.9444444444445
201969	Rat_Brain_VPA11DX_PDE2_CA1_merge_2.oif	13.218087904188389	875.7142857142857
201969	Rat_Brain_VPA11DX_PDE2_CA1_merge_2.oif	96.64653883192288	709.3907637655417
201969	Rat_Brain_VPA11DX_PDE2_CA1_merge_2.oif	111.40959804958784	594.1571648690293
201969	Rat_Brain_VPA11DX_PDE2_CA1_merge_2.oif	375.77135613335565	614.94106898127
201969	Rat_Brain_VPA11DX_PDE2_CA1_merge_2.oif	376.62967352973146	740.9890610756609
201969	Rat_Brain_VPA11DX_PDE2_CA1_merge_2.oif	537.6500170898446	755.5015964240102
201969	Rat_Brain_VPA11DX_PDE2_CA1_merge_2.oif	209.77277167426246	791.7757774140753
201969	Rat_Brain_VPA11DX_PDE2_CA1_merge_2.oif	183.67992282443603	905.4654205607477
201969	Rat_Brain_VPA11DX_PDE2_CA1_merge_2.oif	20.942944471571213	675.9508196721312
201969	Rat_Brain_VPA11DX_PDE2_CA1_merge_2.oif	330.10887064615935	802.9032761310452
201969	Rat_Brain_VPA11DX_PDE2_CA1_merge_2.oif	267.6233641899961	634.5105837075048
201969	Rat_Brain_VPA11DX_PDE2_CA1_merge_2.oif	549.6664606391067	690.1242973141786
201969	Rat_Brain_VPA11DX_PDE2_CA1_merge_2.oif	97.67651970757393	351.76801405975397
201969	Rat_Brain_VPA11DX_PDE2_CA1_merge_2.oif	11.158126152886302	542.9384615384615
201969	Rat_Brain_VPA11DX_PDE2_CA1_merge_2.oif	147.8022556559247	646.5934959349594
201969	Rat_Brain_VPA11DX_PDE2_CA1_merge_2.oif	195.1813759358727	661.957783641161
201969	Rat_Brain_VPA11DX_PDE2_CA1_merge_2.oif	42.74420633951829	557.1325301204819
201969	Rat_Brain_VPA11DX_PDE2_CA1_merge_2.oif	280.84145209418443	797.3209046454767
201969	Rat_Brain_VPA11DX_PDE2_CA1_merge_2.oif	152.78049655490474	572.5393258426966
201969	Rat_Brain_VPA11DX_PDE2_CA1_merge_2.oif	223.84917697482672	594.6717791411043
201969	Rat_Brain_VPA11DX_PDE2_CA1_merge_2.oif	409.58906155056485	700.7728415758592
201969	Rat_Brain_VPA11DX_PDE2_CA1_merge_2.oif	245.47877536349867	778.6461538461539
201969	Rat_Brain_VPA11DX_PDE2_CA1_merge_2.oif	184.19491326226157	790.7670083876981
201969	Rat_Brain_VPA11DX_PDE2_CA1_merge_2.oif	95.78822143554703	762.9569892473119
201969	Rat_Brain_VPA11DX_PDE2_CA1_merge_2.oif	387.7877996826178	787.1168658698539
201969	Rat_Brain_VPA11DX_PDE2_CA1_merge_2.oif	380.062943115235	810.5803974706414
201969	Rat_Brain_VPA11DX_PDE2_CA1_merge_2.oif	198.95797247992653	724.2044866264021
201969	Rat_Brain_VPA11DX_PDE2_CA1_merge_2.oif	395.6843197292758	786.3123644251627
201969	Rat_Brain_VPA11DX_PDE2_CA1_merge_2.oif	302.127723524306	738.6051136363636
201969	Rat_Brain_VPA11DX_PDE2_CA1_merge_2.oif	162.2219879150393	808.0137566137566
201969	Rat_Brain_VPA11DX_PDE2_CA1_merge_2.oif	223.50585001627638	787.4592933947773
201969	Rat_Brain_VPA11DX_PDE2_CA1_merge_2.oif	238.09724575466618	741.5450612833454
201969	Rat_Brain_VPA11DX_PDE2_CA1_merge_2.oif	383.1528857421881	780.8866487455197
201969	Rat_Brain_VPA11DX_PDE2_CA1_merge_2.oif	38.62428283691412	738.9777777777778
201969	Rat_Brain_VPA11DX_PDE2_CA1_merge_2.oif	238.955563151042	785.3728448275862
201969	Rat_Brain_VPA11DX_PDE2_CA1_merge_2.oif	175.61173929850287	708.3411534701858
201969	Rat_Brain_VPA11DX_PDE2_CA1_merge_2.oif	268.99667202419744	785.0357370772176
201969	Rat_Brain_VPA11DX_PDE2_CA1_merge_2.oif	160.1620261637372	714.0568060021436
201969	Rat_Brain_VPA11DX_PDE2_CA1_merge_2.oif	134.24084079318598	766.2173913043479
201969	Rat_Brain_VPA11DX_PDE2_CA1_merge_2.oif	231.74569702148474	821.9014814814815
201969	Rat_Brain_VPA11DX_PDE2_CA1_merge_2.oif	228.31242743598125	719.1714285714286
201969	Rat_Brain_VPA11DX_PDE2_CA1_merge_2.oif	14.591395738389778	631.8470588235294
201969	Rat_Brain_VPA11DX_PDE2_CA1_merge_2.oif	253.71862236870697	810.7395128552098
201969	Rat_Brain_VPA11DX_PDE2_CA1_merge_2.oif	277.40818250868097	816.8186881188119
201969	Rat_Brain_VPA11DX_PDE2_CA1_merge_2.oif	196.89801072862443	722.9816913687881
201969	Rat_Brain_VPA11DX_PDE2_CA1_merge_2.oif	251.8303240966801	695.0920245398773
201969	Rat_Brain_VPA11DX_PDE2_CA1_merge_2.oif	112.26791544596371	633.3899082568807
201969	Rat_Brain_VPA11DX_PDE2_CA1_merge_2.oif	209.42944471571212	870.5377049180328
201969	Rat_Brain_VPA11DX_PDE2_CA1_merge_2.oif	80.68183525933172	704.7893617021276
201969	Rat_Brain_VPA11DX_PDE2_CA1_merge_2.oif	223.84917697482672	750.2446319018405
201969	Rat_Brain_VPA11DX_PDE2_CA1_merge_2.oif	316.0324653455951	823.8875611080935
201969	Rat_Brain_VPA11DX_PDE2_CA1_merge_2.oif	273.2882590060768	861.3040201005025
201969	Rat_Brain_VPA11DX_PDE2_CA1_merge_2.oif	201.8762516276045	765.2338435374149
201969	Rat_Brain_VPA11DX_PDE2_CA1_merge_2.oif	495.0774742296014	724.261095700416
201969	Rat_Brain_VPA11DX_PDE2_CA1_merge_2.oif	83.94344136556003	579.3517382413088
201969	Rat_Brain_VPA11DX_PDE2_CA1_merge_2.oif	167.20022881401934	684.1786447638603
201969	Rat_Brain_VPA11DX_PDE2_CA1_merge_2.oif	185.73988457573813	883.5055452865065
201969	Rat_Brain_VPA11DX_PDE2_CA1_merge_2.oif	243.76214057074688	504.89718309859154
201969	Rat_Brain_VPA11DX_PDE2_CA1_merge_2.oif	261.27181545681464	785.4566360052562
201969	Rat_Brain_VPA11DX_PDE2_CA1_merge_2.oif	380.74959703233566	852.2308385933273
201969	Rat_Brain_VPA11DX_PDE2_CA1_merge_2.oif	239.29889010959238	854.8457675753228
201969	Rat_Brain_VPA11DX_PDE2_CA1_merge_2.oif	227.79743699815572	789.1085154483798
201969	Rat_Brain_VPA11DX_PDE2_CA1_merge_2.oif	226.25246568467918	806.2207890743551
201969	Rat_Brain_VPA11DX_PDE2_CA1_merge_2.oif	208.74279079861142	785.8009868421053
201969	Rat_Brain_VPA11DX_PDE2_CA1_merge_2.oif	312.7708592393668	735.1805708013172
201969	Rat_Brain_VPA11DX_PDE2_CA1_merge_2.oif	265.56340243869397	804.8720103425986
201969	Rat_Brain_VPA11DX_PDE2_CA1_merge_2.oif	106.08803019205746	817.5906148867314
201969	Rat_Brain_VPA11DX_PDE2_CA1_merge_2.oif	177.32837409125463	851.1645692158761
201969	Rat_Brain_VPA11DX_PDE2_CA1_merge_2.oif	189.68814459906713	841.4325791855204
201969	Rat_Brain_VPA11DX_PDE2_CA1_merge_2.oif	164.7969401041669	889.346875
201969	Rat_Brain_VPA11DX_PDE2_CA1_merge_2.oif	90.29499009874145	510.22243346007605
201969	Rat_Brain_VPA11DX_PDE2_CA1_merge_2.oif	43.43086025661899	862.201581027668
201969	Rat_Brain_VPA11DX_PDE2_CA1_merge_2.oif	454.22156616211004	670.4765684051398
201969	Rat_Brain_VPA11DX_PDE2_CA1_merge_2.oif	10.471472235785606	574.0
201969	Rat_Brain_VPA11DX_PDE2_CA1_merge_2.oif	135.95747558593771	661.8068181818181
201969	Rat_Brain_VPA11DX_PDE2_CA1_merge_2.oif	187.2848558892147	884.2227314390467
201969	Rat_Brain_VPA11DX_PDE2_CA1_merge_2.oif	82.39847005208345	798.5541666666667
201969	Rat_Brain_VPA11DX_PDE2_CA1_merge_2.oif	306.075983547635	863.6741446999439
201969	Rat_Brain_VPA11DX_PDE2_CA1_merge_2.oif	267.79502766927124	613.3429487179487
201969	Rat_Brain_VPA11DX_PDE2_CA1_merge_2.oif	58.70890991210946	715.8040935672515
201969	Rat_Brain_VPA11DX_PDE2_CA1_merge_2.oif	47.37912027994799	578.3152173913044
201969	Rat_Brain_VPA11DX_PDE2_CA1_merge_2.oif	42.229215901692776	931.9024390243902
201969	Rat_Brain_VPA11DX_PDE2_CA1_merge_2.oif	516.7070726182734	752.8541528239202
201969	Rat_Brain_VPA11DX_PDE2_CA1_merge_2.oif	255.77858412000907	670.3046979865771
201969	Rat_Brain_VPA11DX_PDE2_CA1_merge_2.oif	232.60401441786058	681.5512915129151
201969	Rat_Brain_VPA11DX_PDE2_CA1_merge_2.oif	28.152810601128515	735.0975609756098
201969	Rat_Brain_VPA11DX_PDE2_CA1_merge_2.oif	141.10737996419292	796.6703163017031
201969	Rat_Brain_VPA11DX_PDE2_CA1_merge_2.oif	286.33468343099	910.6241007194244
201969	Rat_Brain_VPA11DX_PDE2_CA1_merge_2.oif	315.0024844699441	792.5313351498637
201969	Rat_Brain_VPA11DX_PDE2_CA1_merge_2.oif	111.0662710910375	840.2503863987636
201969	Rat_Brain_VPA11DX_PDE2_CA1_merge_2.oif	49.610745510525255	695.4809688581315
201969	Rat_Brain_VPA11DX_PDE2_CA1_merge_2.oif	51.67070726182734	720.1495016611295
201969	Rat_Brain_VPA11DX_PDE2_CA1_merge_2.oif	34.33269585503478	594.3
201969	Rat_Brain_VPA11DX_PDE2_CA1_merge_2.oif	13.046424424913214	855.6052631578947
201970	Rat_Brain_VPA13.3_PDE2_CA1_Merge.oif	31.757743665907164	351.15135135135137
201970	Rat_Brain_VPA13.3_PDE2_CA1_Merge.oif	26.607839287651952	356.59354838709675
201970	Rat_Brain_VPA13.3_PDE2_CA1_Merge.oif	272.25827813042577	324.10718789407315
201970	Rat_Brain_VPA13.3_PDE2_CA1_Merge.oif	240.84386142306894	360.1646471846044
201970	Rat_Brain_VPA13.3_PDE2_CA1_Merge.oif	272.0866146511506	359.8082018927445
201970	Rat_Brain_VPA13.3_PDE2_CA1_Merge.oif	259.5551806640629	394.61507936507934
201970	Rat_Brain_VPA13.3_PDE2_CA1_Merge.oif	288.7379721408425	386.20332936979787
201970	Rat_Brain_VPA13.3_PDE2_CA1_Merge.oif	391.04940578884606	333.84723441615455
201970	Rat_Brain_VPA13.3_PDE2_CA1_Merge.oif	168.57353664822074	355.27698574338086
201970	Rat_Brain_VPA13.3_PDE2_CA1_Merge.oif	219.90091695149775	372.69555035128803
201970	Rat_Brain_VPA13.3_PDE2_CA1_Merge.oif	14.248068779839432	320.10843373493975
201970	Rat_Brain_VPA13.3_PDE2_CA1_Merge.oif	466.9246636284729	416.37867647058823
201970	Rat_Brain_VPA13.3_PDE2_CA1_Merge.oif	596.7022539605044	388.2146144994246
201970	Rat_Brain_VPA13.3_PDE2_CA1_Merge.oif	13.561414862738737	352.56962025316454
201970	Rat_Brain_VPA13.3_PDE2_CA1_Merge.oif	283.9313947211376	381.229746070133
201970	Rat_Brain_VPA13.3_PDE2_CA1_Merge.oif	135.44248514811218	401.9264892268695
201970	Rat_Brain_VPA13.3_PDE2_CA1_Merge.oif	303.5010313585074	439.0237556561086
201970	Rat_Brain_VPA13.3_PDE2_CA1_Merge.oif	458.68481662326457	347.90306886227546
201970	Rat_Brain_VPA13.3_PDE2_CA1_Merge.oif	194.494722018772	350.14210061782876
201970	Rat_Brain_VPA13.3_PDE2_CA1_Merge.oif	57.67892903645843	401.1279761904762
201970	Rat_Brain_VPA13.3_PDE2_CA1_Merge.oif	73.30030565049925	330.6861826697892
201970	Rat_Brain_VPA13.3_PDE2_CA1_Merge.oif	145.57063042534745	327.8502358490566
201970	Rat_Brain_VPA13.3_PDE2_CA1_Merge.oif	233.63399529351165	351.81998530492285
201970	Rat_Brain_VPA13.3_PDE2_CA1_Merge.oif	561.3395772298186	385.66880733944953
201970	Rat_Brain_VPA13.3_PDE2_CA1_Merge.oif	381.092923990886	351.1333333333333
201970	Rat_Brain_VPA13.3_PDE2_CA1_Merge.oif	569.9227511935773	422.9475903614458
201970	Rat_Brain_VPA13.3_PDE2_CA1_Merge.oif	389.5044344753695	425.12340237990304
201970	Rat_Brain_VPA13.3_PDE2_CA1_Merge.oif	279.98313469780857	445.6873083997547
201970	Rat_Brain_VPA13.3_PDE2_CA1_Merge.oif	449.92997918023076	377.8264021365891
201970	Rat_Brain_VPA13.3_PDE2_CA1_Merge.oif	28.32447408040369	347.6424242424242
201970	Rat_Brain_VPA13.3_PDE2_CA1_Merge.oif	274.83323031955337	499.01936289818866
201970	Rat_Brain_VPA13.3_PDE2_CA1_Merge.oif	350.53682467990507	440.232125367287
201970	Rat_Brain_VPA13.3_PDE2_CA1_Merge.oif	172.8651236301001	494.92055610724924
201970	Rat_Brain_VPA13.3_PDE2_CA1_Merge.oif	145.05563998752191	377.14792899408286
201970	Rat_Brain_VPA13.3_PDE2_CA1_Merge.oif	344.52860290527394	462.0707523667165
201970	Rat_Brain_VPA13.3_PDE2_CA1_Merge.oif	319.4657349310986	426.12197743148846
201970	Rat_Brain_VPA13.3_PDE2_CA1_Merge.oif	119.30611809624584	449.58705035971224
201970	Rat_Brain_VPA13.3_PDE2_CA1_Merge.oif	198.44298204210102	444.02076124567475
201970	Rat_Brain_VPA13.3_PDE2_CA1_Merge.oif	323.2423314751524	498.31651619755706
201970	Rat_Brain_VPA13.3_PDE2_CA1_Merge.oif	139.73407212999155	451.8181818181818
201970	Rat_Brain_VPA13.3_PDE2_CA1_Merge.oif	144.5406495496964	475.8171021377672
201970	Rat_Brain_VPA13.3_PDE2_CA1_Merge.oif	12.188107028537345	412.2112676056338
201970	Rat_Brain_VPA13.3_PDE2_CA1_Merge.oif	241.87384229871998	444.18807665010644
201970	Rat_Brain_VPA13.3_PDE2_CA1_Merge.oif	111.58126152886302	449.9907692307692
201970	Rat_Brain_VPA13.3_PDE2_CA1_Merge.oif	132.52420600043425	498.31476683937825
201970	Rat_Brain_VPA13.3_PDE2_CA1_Merge.oif	337.4904002549918	416.18972533062055
201970	Rat_Brain_VPA13.3_PDE2_CA1_Merge.oif	152.60883307562958	447.3498312710911
201970	Rat_Brain_VPA13.3_PDE2_CA1_Merge.oif	230.20072570800818	463.07009694258016
201970	Rat_Brain_VPA13.3_PDE2_CA1_Merge.oif	296.9778191460508	402.01618497109826
201970	Rat_Brain_VPA13.3_PDE2_CA1_Merge.oif	89.77999966091595	417.5239005736138
201970	Rat_Brain_VPA13.3_PDE2_CA1_Merge.oif	299.0377808973529	509.4764638346728
201970	Rat_Brain_VPA13.3_PDE2_CA1_Merge.oif	261.78680589464017	469.5088524590164
201970	Rat_Brain_VPA13.3_PDE2_CA1_Merge.oif	283.9313947211376	441.80108827085854
201970	Rat_Brain_VPA13.3_PDE2_CA1_Merge.oif	480.14275153266135	430.3450125134072
201970	Rat_Brain_VPA13.3_PDE2_CA1_Merge.oif	238.955563151042	494.0926724137931
201970	Rat_Brain_VPA13.3_PDE2_CA1_Merge.oif	213.72103169759146	446.10763052208836
201970	Rat_Brain_VPA13.3_PDE2_CA1_Merge.oif	264.36175808376777	375.8467532467532
201970	Rat_Brain_VPA13.3_PDE2_CA1_Merge.oif	238.955563151042	428.9360632183908
201970	Rat_Brain_VPA13.3_PDE2_CA1_Merge.oif	444.78007480197556	446.4473176379776
201970	Rat_Brain_VPA13.3_PDE2_CA1_Merge.oif	148.83223653157575	465.38062283737025
201970	Rat_Brain_VPA13.3_PDE2_CA1_Merge.oif	92.35495185004355	386.58736059479554
201970	Rat_Brain_VPA13.3_PDE2_CA1_Merge.oif	366.32986477322106	422.40909090909093
201970	Rat_Brain_VPA13.3_PDE2_CA1_Merge.oif	129.60592685275628	435.8635761589404
201970	Rat_Brain_VPA13.3_PDE2_CA1_Merge.oif	231.91736050075988	551.8830495928942
201970	Rat_Brain_VPA13.3_PDE2_CA1_Merge.oif	53.55900553385425	419.25
201970	Rat_Brain_VPA13.3_PDE2_CA1_Merge.oif	254.2336128065325	525.2275489534098
201970	Rat_Brain_VPA13.3_PDE2_CA1_Merge.oif	107.28967454698366	337.9248
201970	Rat_Brain_VPA13.3_PDE2_CA1_Merge.oif	66.94875691731781	578.5974358974358
201970	Rat_Brain_VPA13.3_PDE2_CA1_Merge.oif	65.40378560384124	554.1417322834645
201970	Rat_Brain_VPA13.3_PDE2_CA1_Merge.oif	353.11177686903267	365.017015070491
201970	Rat_Brain_VPA13.3_PDE2_CA1_Merge.oif	147.45892869737435	603.8998835855646
201970	Rat_Brain_VPA13.3_PDE2_CA1_Merge.oif	309.6809166124137	613.2372505543237
201970	Rat_Brain_VPA13.3_PDE2_CA1_Merge.oif	61.798852539062594	697.2944444444445
201970	Rat_Brain_VPA13.3_PDE2_CA1_Merge.oif	69.35204562717024	661.2871287128713
201970	Rat_Brain_VPA13.3_PDE2_CA1_Merge.oif	162.39365139431447	544.0137420718816
201970	Rat_Brain_VPA13.3_PDE2_CA1_Merge.oif	200.50294379340306	572.917808219178
201970	Rat_Brain_VPA13.3_PDE2_CA1_Merge.oif	541.0832866753481	546.0066624365483
201970	Rat_Brain_VPA13.3_PDE2_CA1_Merge.oif	284.4463851589631	646.0205190102595
201970	Rat_Brain_VPA13.3_PDE2_CA1_Merge.oif	117.07449286566857	422.3372434017595
201970	Rat_Brain_VPA13.3_PDE2_CA1_Merge.oif	162.90864183214	582.7808219178082
201970	Rat_Brain_VPA13.3_PDE2_CA1_Merge.oif	123.42604159885002	437.59109874826146
201970	Rat_Brain_VPA13.3_PDE2_CA1_Merge.oif	195.00971245659753	585.237676056338
201970	Rat_Brain_VPA13.3_PDE2_CA1_Merge.oif	140.5923895263674	539.918192918193
201970	Rat_Brain_VPA13.3_PDE2_CA1_Merge.oif	220.24424391004808	605.7653936087296
201970	Rat_Brain_VPA13.3_PDE2_CA1_Merge.oif	149.51889044867644	556.743972445465
201970	Rat_Brain_VPA13.3_PDE2_CA1_Merge.oif	45.66248548719625	471.5075187969925
201970	Rat_Brain_VPA13.3_PDE2_CA1_Merge.oif	325.6456201850048	574.2688455455983
201970	Rat_Brain_VPA13.3_PDE2_CA1_Merge.oif	139.21908169216601	519.062885326757
201970	Rat_Brain_VPA13.3_PDE2_CA1_Merge.oif	173.3801140679256	588.0079207920792
