# Supplementary material for: Phosphodiesterase 2A inhibition corrects the aberrant behavioral traits observed in genetic and environmental preclinical models of Autism Spectrum Disorder
Source: Transl Psychiatry. 2022 Mar 25;12:119. doi: 10.1038/s41398-022-01885-2 (PMC8956682; doi:10.1038/s41398-022-01885-2)
Supplement: Supplementary file 7 — Supplementary Table 5 [file 41398_2022_1885_MOESM7_ESM.xlsx]

## Sheet: 2022-01-20_11-01-46_Results
Supplementary Table 5: Measures of PDE2A expression by immunofluorescence in CA3 of SAL-treated rats
Image	Label	Area	Mean
201971	Rat_Brain_SAL15.3_PDE2_CA3_Merge_2.oif	433.7936121283643	718.9956470122675
201971	Rat_Brain_SAL15.3_PDE2_CA3_Merge_2.oif	928.01276896159	649.8546059933408
201971	Rat_Brain_SAL15.3_PDE2_CA3_Merge_2.oif	259.04019022623737	650.7859509609012
201971	Rat_Brain_SAL15.3_PDE2_CA3_Merge_2.oif	143.8539956325957	610.0560859188544
201971	Rat_Brain_SAL15.3_PDE2_CA3_Merge_2.oif	315.0024844699441	642.7367847411444
201971	Rat_Brain_SAL15.3_PDE2_CA3_Merge_2.oif	345.558583780925	562.521609538003
201971	Rat_Brain_SAL15.3_PDE2_CA3_Merge_2.oif	526.6635544162334	701.292372881356
201971	Rat_Brain_SAL15.3_PDE2_CA3_Merge_2.oif	56.47728468153221	643.9969604863222
201971	Rat_Brain_SAL15.3_PDE2_CA3_Merge_2.oif	150.3772078450523	541.3036529680365
201971	Rat_Brain_SAL15.3_PDE2_CA3_Merge_2.oif	15.278049655490474	753.4606741573034
201971	Rat_Brain_SAL15.3_PDE2_CA3_Merge_2.oif	113.12623284233959	596.7268588770864
201971	Rat_Brain_SAL15.3_PDE2_CA3_Merge_2.oif	284.9613755967886	555.3409638554217
201971	Rat_Brain_SAL15.3_PDE2_CA3_Merge_2.oif	69.69537258572059	822.5492610837439
201971	Rat_Brain_SAL15.3_PDE2_CA3_Merge_2.oif	637.0431715901702	557.4397736459175
201971	Rat_Brain_SAL15.3_PDE2_CA3_Merge_2.oif	120.8510894097224	614.2627840909091
201971	Rat_Brain_SAL15.3_PDE2_CA3_Merge_2.oif	120.16443549262172	703.5814285714285
201971	Rat_Brain_SAL15.3_PDE2_CA3_Merge_2.oif	542.6282579888245	572.0930085416007
201971	Rat_Brain_SAL15.3_PDE2_CA3_Merge_2.oif	366.50152825249626	686.9822014051522
201971	Rat_Brain_SAL15.3_PDE2_CA3_Merge_2.oif	306.075983547635	796.8687605159843
201971	Rat_Brain_SAL15.3_PDE2_CA3_Merge_2.oif	217.4976282416453	653.4285714285714
201971	Rat_Brain_SAL15.3_PDE2_CA3_Merge_2.oif	473.4478758409295	549.8825235678028
201971	Rat_Brain_SAL15.3_PDE2_CA3_Merge_2.oif	313.972503594293	564.5571350464735
201971	Rat_Brain_SAL15.3_PDE2_CA3_Merge_2.oif	79.99518134223102	839.9034334763949
201971	Rat_Brain_SAL15.3_PDE2_CA3_Merge_2.oif	126.1726572672528	684.9537414965987
201971	Rat_Brain_SAL15.3_PDE2_CA3_Merge_2.oif	613.5252749294714	579.0789031897034
201971	Rat_Brain_SAL15.3_PDE2_CA3_Merge_2.oif	431.39032341851197	549.6426581774771
201971	Rat_Brain_SAL15.3_PDE2_CA3_Merge_2.oif	169.26019056532144	621.1937119675456
201971	Rat_Brain_SAL15.3_PDE2_CA3_Merge_2.oif	44.804168090820376	700.1417624521073
201971	Rat_Brain_SAL15.3_PDE2_CA3_Merge_2.oif	303.1577043999571	707.5339750849378
201971	Rat_Brain_SAL15.3_PDE2_CA3_Merge_2.oif	58.53724643283429	618.2961876832844
201971	Rat_Brain_SAL15.3_PDE2_CA3_Merge_2.oif	72.78531521267372	777.75
201971	Rat_Brain_SAL15.3_PDE2_CA3_Merge_2.oif	302.64271396213155	599.8837209302326
201971	Rat_Brain_SAL15.3_PDE2_CA3_Merge_2.oif	87.72003790961385	586.2720156555773
201971	Rat_Brain_SAL15.3_PDE2_CA3_Merge_2.oif	392.2510501437723	606.8849015317287
201971	Rat_Brain_SAL15.3_PDE2_CA3_Merge_2.oif	270.0266528998485	599.1862682771774
201971	Rat_Brain_SAL15.3_PDE2_CA3_Merge_2.oif	201.7045881483293	673.9991489361702
201971	Rat_Brain_SAL15.3_PDE2_CA3_Merge_2.oif	434.82359300401544	579.4307145677063
201971	Rat_Brain_SAL15.3_PDE2_CA3_Merge_2.oif	288.5663086615673	677.9595478881619
201971	Rat_Brain_SAL15.3_PDE2_CA3_Merge_2.oif	300.06776177300395	660.2059496567506
201971	Rat_Brain_SAL15.3_PDE2_CA3_Merge_2.oif	789.9953316243502	626.7918296392872
201971	Rat_Brain_SAL15.3_PDE2_CA3_Merge_2.oif	174.9250853814022	707.4553483807655
201971	Rat_Brain_SAL15.3_PDE2_CA3_Merge_2.oif	146.77227478027368	804.6619883040936
201971	Rat_Brain_SAL15.3_PDE2_CA3_Merge_2.oif	174.23843146430147	680.9408866995074
201971	Rat_Brain_SAL15.3_PDE2_CA3_Merge_2.oif	359.1199986436638	668.164913957935
201971	Rat_Brain_SAL15.3_PDE2_CA3_Merge_2.oif	612.4952940538203	686.0781950672646
201971	Rat_Brain_SAL15.3_PDE2_CA3_Merge_2.oif	620.048487141928	619.765227021041
201971	Rat_Brain_SAL15.3_PDE2_CA3_Merge_2.oif	41.885888943142426	847.3934426229508
201971	Rat_Brain_SAL15.3_PDE2_CA3_Merge_2.oif	258.1818728298615	631.6908244680851
201971	Rat_Brain_SAL15.3_PDE2_CA3_Merge_2.oif	260.41349806043877	856.4383651944628
201971	Rat_Brain_SAL15.3_PDE2_CA3_Merge_2.oif	294.57453043619836	618.7674825174826
201971	Rat_Brain_SAL15.3_PDE2_CA3_Merge_2.oif	392.0793866644972	704.7101576182137
201971	Rat_Brain_SAL15.3_PDE2_CA3_Merge_2.oif	532.156785753039	635.4648387096775
201972	Rat_Brain_SAL10.1_PDE2_CA3_Merge.oif	147.63059217664954	665.0023255813953
201972	Rat_Brain_SAL10.1_PDE2_CA3_Merge.oif	299.3811078559032	616.8618119266055
201972	Rat_Brain_SAL10.1_PDE2_CA3_Merge.oif	57.67892903645843	681.327380952381
201972	Rat_Brain_SAL10.1_PDE2_CA3_Merge.oif	240.50053446451858	653.4218415417558
201972	Rat_Brain_SAL10.1_PDE2_CA3_Merge.oif	84.63009528266072	658.4137931034483
201972	Rat_Brain_SAL10.1_PDE2_CA3_Merge.oif	17.68133836534291	601.1747572815534
201972	Rat_Brain_SAL10.1_PDE2_CA3_Merge.oif	147.8022556559247	670.7061556329849
201972	Rat_Brain_SAL10.1_PDE2_CA3_Merge.oif	271.57162421332504	672.9898862199747
201972	Rat_Brain_SAL10.1_PDE2_CA3_Merge.oif	163.0803053114152	745.1431578947369
201972	Rat_Brain_SAL10.1_PDE2_CA3_Merge.oif	137.3307834201391	634.03625
201972	Rat_Brain_SAL10.1_PDE2_CA3_Merge.oif	143.167341715495	684.8081534772182
201972	Rat_Brain_SAL10.1_PDE2_CA3_Merge.oif	117.58948330349412	540.5532846715329
201972	Rat_Brain_SAL10.1_PDE2_CA3_Merge.oif	149.86221740722678	649.2520045819015
201972	Rat_Brain_SAL10.1_PDE2_CA3_Merge.oif	111.75292500813819	620.615975422427
201972	Rat_Brain_SAL10.1_PDE2_CA3_Merge.oif	90.6383170572918	652.8503787878788
201972	Rat_Brain_SAL10.1_PDE2_CA3_Merge.oif	92.86994228786907	583.3086876155268
201972	Rat_Brain_SAL10.1_PDE2_CA3_Merge.oif	97.8481831868491	597.2105263157895
201972	Rat_Brain_SAL10.1_PDE2_CA3_Merge.oif	142.13736083984398	531.6231884057971
201972	Rat_Brain_SAL10.1_PDE2_CA3_Merge.oif	294.9178573947487	566.6682188591385
201972	Rat_Brain_SAL10.1_PDE2_CA3_Merge.oif	19.397973158094647	550.9115044247787
201972	Rat_Brain_SAL10.1_PDE2_CA3_Merge.oif	43.77418721516934	686.6980392156863
201972	Rat_Brain_SAL10.1_PDE2_CA3_Merge.oif	293.0295591227218	526.6028119507909
201972	Rat_Brain_SAL10.1_PDE2_CA3_Merge.oif	107.80466498480918	562.1815286624204
201972	Rat_Brain_SAL10.1_PDE2_CA3_Merge.oif	156.3854296196834	536.2908891328211
201972	Rat_Brain_SAL10.1_PDE2_CA3_Merge.oif	85.83173963758694	665.918
201972	Rat_Brain_SAL10.1_PDE2_CA3_Merge.oif	92.35495185004355	482.74163568773236
201972	Rat_Brain_SAL10.1_PDE2_CA3_Merge.oif	324.6156393093538	554.5658381808566
201972	Rat_Brain_SAL10.1_PDE2_CA3_Merge.oif	126.51598422580314	498.21438263229305
201972	Rat_Brain_SAL10.1_PDE2_CA3_Merge.oif	140.5923895263674	587.990231990232
201972	Rat_Brain_SAL10.1_PDE2_CA3_Merge.oif	233.46233181423645	533.4
201972	Rat_Brain_SAL10.1_PDE2_CA3_Merge.oif	203.42122294108106	605.9637130801688
201972	Rat_Brain_SAL10.1_PDE2_CA3_Merge.oif	319.4657349310986	543.3729177861364
201972	Rat_Brain_SAL10.1_PDE2_CA3_Merge.oif	198.6146455213762	548.4304235090752
201972	Rat_Brain_SAL10.1_PDE2_CA3_Merge.oif	105.05804931640641	531.3774509803922
201972	Rat_Brain_SAL10.1_PDE2_CA3_Merge.oif	312.94252271864195	534.4223806911684
201972	Rat_Brain_SAL10.1_PDE2_CA3_Merge.oif	190.71812547471816	524.8388838883889
201972	Rat_Brain_SAL10.1_PDE2_CA3_Merge.oif	37.93762891981343	562.7058823529412
201972	Rat_Brain_SAL10.1_PDE2_CA3_Merge.oif	266.0783928765195	506.4825806451613
201972	Rat_Brain_SAL10.1_PDE2_CA3_Merge.oif	164.1102861870662	467.89853556485355
201972	Rat_Brain_SAL10.1_PDE2_CA3_Merge.oif	111.40959804958784	554.9306625577811
201972	Rat_Brain_SAL10.1_PDE2_CA3_Merge.oif	544.6882197401268	509.332492908919
201972	Rat_Brain_SAL10.1_PDE2_CA3_Merge.oif	178.35835496690567	548.6525505293552
201972	Rat_Brain_SAL10.1_PDE2_CA3_Merge.oif	292.5145686848963	497.0962441314554
201972	Rat_Brain_SAL10.1_PDE2_CA3_Merge.oif	295.6045113118494	497.1980255516841
201972	Rat_Brain_SAL10.1_PDE2_CA3_Merge.oif	327.36225497775655	521.8982695332984
201972	Rat_Brain_SAL10.1_PDE2_CA3_Merge.oif	388.64611707899365	658.1051236749116
201972	Rat_Brain_SAL10.1_PDE2_CA3_Merge.oif	181.10497063530843	544.8578199052133
201972	Rat_Brain_SAL10.1_PDE2_CA3_Merge.oif	268.8250085449223	579.7215836526182
201972	Rat_Brain_SAL10.1_PDE2_CA3_Merge.oif	289.0812990993928	612.7749406175772
201972	Rat_Brain_SAL10.1_PDE2_CA3_Merge.oif	81.02516221788207	583.2457627118644
201972	Rat_Brain_SAL10.1_PDE2_CA3_Merge.oif	249.0837084282773	652.1137146795313
201973	Rat_Brain_SAL1.2_PDE2_CA3_Merge.oif	178.0150280083553	729.7377049180328
201973	Rat_Brain_SAL1.2_PDE2_CA3_Merge.oif	457.9981627061639	659.8620689655172
201973	Rat_Brain_SAL1.2_PDE2_CA3_Merge.oif	91.3249709743925	696.1898496240601
201973	Rat_Brain_SAL1.2_PDE2_CA3_Merge.oif	177.67170104980497	846.5304347826087
201973	Rat_Brain_SAL1.2_PDE2_CA3_Merge.oif	76.56191175672754	759.9417040358744
201973	Rat_Brain_SAL1.2_PDE2_CA3_Merge.oif	166.34191141764347	748.062951496388
201973	Rat_Brain_SAL1.2_PDE2_CA3_Merge.oif	190.20313503689266	863.5081227436823
201973	Rat_Brain_SAL1.2_PDE2_CA3_Merge.oif	75.5319308810765	947.2227272727273
201973	Rat_Brain_SAL1.2_PDE2_CA3_Merge.oif	192.77808722602026	728.2724844167409
201973	Rat_Brain_SAL1.2_PDE2_CA3_Merge.oif	677.0407622612857	1039.475659229209
201973	Rat_Brain_SAL1.2_PDE2_CA3_Merge.oif	648.7162881808821	991.9354326541413
201973	Rat_Brain_SAL1.2_PDE2_CA3_Merge.oif	35.87766716851134	982.5215311004785
201973	Rat_Brain_SAL1.2_PDE2_CA3_Merge.oif	441.5184686957472	795.3048211508553
201973	Rat_Brain_SAL1.2_PDE2_CA3_Merge.oif	83.25678744845933	740.2082474226804
201973	Rat_Brain_SAL1.2_PDE2_CA3_Merge.oif	797.0335342746323	891.7691147964678
201973	Rat_Brain_SAL1.2_PDE2_CA3_Merge.oif	405.81246500651105	777.1019458544839
201973	Rat_Brain_SAL1.2_PDE2_CA3_Merge.oif	525.8052370198576	1155.7806072477963
201973	Rat_Brain_SAL1.2_PDE2_CA3_Merge.oif	363.2399221462679	919.797258979206
201973	Rat_Brain_SAL1.2_PDE2_CA3_Merge.oif	494.04749335395036	1010.2821403752606
201973	Rat_Brain_SAL1.2_PDE2_CA3_Merge.oif	211.14607950846386	816.4284552845528
201973	Rat_Brain_SAL1.2_PDE2_CA3_Merge.oif	558.0779711235903	889.6742540756691
201973	Rat_Brain_SAL1.2_PDE2_CA3_Merge.oif	500.3990420871318	1092.5797598627787
201973	Rat_Brain_SAL1.2_PDE2_CA3_Merge.oif	251.31533365885457	994.0525956284152
201973	Rat_Brain_SAL1.2_PDE2_CA3_Merge.oif	688.3705518934472	951.0910224438903
201973	Rat_Brain_SAL1.2_PDE2_CA3_Merge.oif	44.63250461154521	897.3230769230769
201973	Rat_Brain_SAL1.2_PDE2_CA3_Merge.oif	16.651357489691865	929.9175257731958
201973	Rat_Brain_SAL1.2_PDE2_CA3_Merge.oif	242.3888327365455	988.8158640226629
201973	Rat_Brain_SAL1.2_PDE2_CA3_Merge.oif	326.50393758138074	948.2302839116719
201973	Rat_Brain_SAL1.2_PDE2_CA3_Merge.oif	223.50585001627638	1173.2718894009217
201973	Rat_Brain_SAL1.2_PDE2_CA3_Merge.oif	205.99617513020866	1087.345
201973	Rat_Brain_SAL1.2_PDE2_CA3_Merge.oif	281.8714329698355	894.4031668696712
201973	Rat_Brain_SAL1.2_PDE2_CA3_Merge.oif	107.1180110677085	995.2852564102565
201973	Rat_Brain_SAL1.2_PDE2_CA3_Merge.oif	403.4091762966586	1066.5221276595744
201973	Rat_Brain_SAL1.2_PDE2_CA3_Merge.oif	667.427607421876	992.3341049382716
201973	Rat_Brain_SAL1.2_PDE2_CA3_Merge.oif	814.0282187228745	977.4858709405314
201973	Rat_Brain_SAL1.2_PDE2_CA3_Merge.oif	90.80998053656697	986.9867674858223
201973	Rat_Brain_SAL1.2_PDE2_CA3_Merge.oif	414.91062940809525	1110.6888705006206
201973	Rat_Brain_SAL1.2_PDE2_CA3_Merge.oif	502.63066731770914	1189.244193989071
201973	Rat_Brain_SAL1.2_PDE2_CA3_Merge.oif	653.3512021213118	1219.7766684182868
201973	Rat_Brain_SAL1.2_PDE2_CA3_Merge.oif	511.0421778021926	1209.1430970775948
201973	Rat_Brain_SAL1.2_PDE2_CA3_Merge.oif	223.84917697482672	1091.9723926380368
201973	Rat_Brain_SAL1.2_PDE2_CA3_Merge.oif	105.91636671278228	1037.1782820097244
201973	Rat_Brain_SAL1.2_PDE2_CA3_Merge.oif	70.72535346137164	1150.0752427184466
201974	Rat_Brain_SAL10.2_PDE2_CA3_Merge.oif	253.03196845160628	960.2496607869742
201974	Rat_Brain_SAL10.2_PDE2_CA3_Merge.oif	258.8685267469622	849.6505305039788
201974	Rat_Brain_SAL10.2_PDE2_CA3_Merge.oif	238.44057271321654	1100.2145428365732
201974	Rat_Brain_SAL10.2_PDE2_CA3_Merge.oif	43.25919677734382	944.2301587301587
201974	Rat_Brain_SAL10.2_PDE2_CA3_Merge.oif	252.3453145345056	1277.4231292517006
201974	Rat_Brain_SAL10.2_PDE2_CA3_Merge.oif	163.0803053114152	1157.0578947368422
201974	Rat_Brain_SAL10.2_PDE2_CA3_Merge.oif	522.8869578721797	1376.1802363755746
201974	Rat_Brain_SAL10.2_PDE2_CA3_Merge.oif	121.19441636827275	976.600566572238
201974	Rat_Brain_SAL10.2_PDE2_CA3_Merge.oif	130.80757120768249	960.1811023622047
201974	Rat_Brain_SAL10.2_PDE2_CA3_Merge.oif	128.23261901855489	1446.1258366800535
201974	Rat_Brain_SAL10.2_PDE2_CA3_Merge.oif	584.514146931967	1265.7242290748898
201974	Rat_Brain_SAL10.2_PDE2_CA3_Merge.oif	277.57984598795616	1594.025974025974
201974	Rat_Brain_SAL10.2_PDE2_CA3_Merge.oif	151.063861762153	1009.2454545454545
201974	Rat_Brain_SAL10.2_PDE2_CA3_Merge.oif	274.83323031955337	1317.1823860087445
201974	Rat_Brain_SAL10.2_PDE2_CA3_Merge.oif	375.77135613335565	1294.4865235267246
201974	Rat_Brain_SAL10.2_PDE2_CA3_Merge.oif	128.40428249783005	1662.7820855614973
201974	Rat_Brain_SAL10.2_PDE2_CA3_Merge.oif	286.1630199517149	1528.2297540491902
201974	Rat_Brain_SAL10.2_PDE2_CA3_Merge.oif	162.56531487358964	1182.7613516367476
201974	Rat_Brain_SAL10.2_PDE2_CA3_Merge.oif	208.91445427788662	1504.79622021364
201974	Rat_Brain_SAL10.2_PDE2_CA3_Merge.oif	219.38592651367222	1579.1134585289515
201974	Rat_Brain_SAL10.2_PDE2_CA3_Merge.oif	277.57984598795616	958.5126777983921
201974	Rat_Brain_SAL10.2_PDE2_CA3_Merge.oif	194.32305853949683	884.4081272084806
201974	Rat_Brain_SAL10.2_PDE2_CA3_Merge.oif	123.59770507812519	1372.1
201974	Rat_Brain_SAL10.2_PDE2_CA3_Merge.oif	186.59820197211403	1053.4434222631094
201974	Rat_Brain_SAL10.2_PDE2_CA3_Merge.oif	56.99227511935773	1093.4397590361446
201974	Rat_Brain_SAL10.2_PDE2_CA3_Merge.oif	152.2655061170792	932.3686583990981
201974	Rat_Brain_SAL10.2_PDE2_CA3_Merge.oif	197.2413376871748	751.7232375979112
201974	Rat_Brain_SAL10.2_PDE2_CA3_Merge.oif	256.46523803710977	1208.471218206158
201974	Rat_Brain_SAL10.2_PDE2_CA3_Merge.oif	148.83223653157575	819.1937716262976
201974	Rat_Brain_SAL10.2_PDE2_CA3_Merge.oif	99.73648145887603	781.6110154905335
201974	Rat_Brain_SAL10.2_PDE2_CA3_Merge.oif	12.703097466362868	862.8918918918919
201974	Rat_Brain_SAL10.2_PDE2_CA3_Merge.oif	117.93281026204446	674.896652110626
201974	Rat_Brain_SAL10.2_PDE2_CA3_Merge.oif	30.384435831705776	1582.4237288135594
201974	Rat_Brain_SAL10.2_PDE2_CA3_Merge.oif	294.9178573947487	1383.0488940628638
201974	Rat_Brain_SAL10.2_PDE2_CA3_Merge.oif	267.6233641899961	947.7543296985247
201974	Rat_Brain_SAL10.2_PDE2_CA3_Merge.oif	95.44489447699667	646.1402877697842
201974	Rat_Brain_SAL10.2_PDE2_CA3_Merge.oif	110.03629021538644	633.5803432137285
201974	Rat_Brain_SAL10.2_PDE2_CA3_Merge.oif	322.0406871202262	1056.7515991471216
201974	Rat_Brain_SAL10.2_PDE2_CA3_Merge.oif	71.75533433702267	701.1818181818181
201974	Rat_Brain_SAL10.2_PDE2_CA3_Merge.oif	88.23502834743937	793.0836575875486
201974	Rat_Brain_SAL10.2_PDE2_CA3_Merge.oif	116.38783894856789	756.5973451327434
201974	Rat_Brain_SAL10.2_PDE2_CA3_Merge.oif	140.76405300564258	606.1426829268293
201974	Rat_Brain_SAL10.2_PDE2_CA3_Merge.oif	321.6973601616759	1518.8468516542155
201974	Rat_Brain_SAL10.2_PDE2_CA3_Merge.oif	171.83514275444904	757.7952047952048
201974	Rat_Brain_SAL10.2_PDE2_CA3_Merge.oif	247.5387371148007	1435.8862690707351
201974	Rat_Brain_SAL10.2_PDE2_CA3_Merge.oif	151.063861762153	927.6090909090909
201974	Rat_Brain_SAL10.2_PDE2_CA3_Merge.oif	158.10206441243514	620.6840390879479
201974	Rat_Brain_SAL10.2_PDE2_CA3_Merge.oif	230.37238918728332	587.8189269746647
201974	Rat_Brain_SAL10.2_PDE2_CA3_Merge.oif	42.40087938096794	690.9554655870445
201974	Rat_Brain_SAL10.2_PDE2_CA3_Merge.oif	75.18860392252616	661.0776255707763
201974	Rat_Brain_SAL10.2_PDE2_CA3_Merge.oif	129.94925381130662	1076.005284015852
201974	Rat_Brain_SAL10.2_PDE2_CA3_Merge.oif	451.8182774522577	1259.563829787234
201974	Rat_Brain_SAL10.2_PDE2_CA3_Merge.oif	632.0649306911902	1112.8845736013036
201974	Rat_Brain_SAL10.2_PDE2_CA3_Merge.oif	115.01453111436649	637.3014925373134
201974	Rat_Brain_SAL10.2_PDE2_CA3_Merge.oif	248.05372755262627	981.6906574394463
201974	Rat_Brain_SAL10.2_PDE2_CA3_Merge.oif	95.61655795627185	758.4003590664273
201974	Rat_Brain_SAL10.2_PDE2_CA3_Merge.oif	135.78581210666252	931.3514538558786
201974	Rat_Brain_SAL10.2_PDE2_CA3_Merge.oif	75.5319308810765	594.1613636363636
201974	Rat_Brain_SAL10.2_PDE2_CA3_Merge.oif	53.90233249240459	660.5414012738853
201974	Rat_Brain_SAL10.2_PDE2_CA3_Merge.oif	71.06868041992199	630.1425120772947
201974	Rat_Brain_SAL10.2_PDE2_CA3_Merge.oif	311.91254184299095	765.6973032471107
201974	Rat_Brain_SAL10.2_PDE2_CA3_Merge.oif	308.3076087782123	793.4955456570156
201974	Rat_Brain_SAL10.2_PDE2_CA3_Merge.oif	211.6610699462894	755.2530413625304
201974	Rat_Brain_SAL10.2_PDE2_CA3_Merge.oif	162.90864183214	747.4373024236038
201974	Rat_Brain_SAL10.2_PDE2_CA3_Merge.oif	365.81487433539553	633.1820741435946
201974	Rat_Brain_SAL10.2_PDE2_CA3_Merge.oif	170.2901714409725	765.2066532258065
201974	Rat_Brain_SAL10.2_PDE2_CA3_Merge.oif	154.84045830620684	618.9368070953436
201974	Rat_Brain_SAL10.2_PDE2_CA3_Merge.oif	463.83472100151977	806.8830495928942
201974	Rat_Brain_SAL10.2_PDE2_CA3_Merge.oif	93.89992316352011	585.2029250457039
201974	Rat_Brain_SAL10.2_PDE2_CA3_Merge.oif	27.80948364257817	591.5432098765432
201974	Rat_Brain_SAL10.2_PDE2_CA3_Merge.oif	68.83705518934472	606.718204488778
201974	Rat_Brain_SAL10.2_PDE2_CA3_Merge.oif	15.1063861762153	621.0340909090909
201974	Rat_Brain_SAL10.2_PDE2_CA3_Merge.oif	97.8481831868491	779.578947368421
201974	Rat_Brain_SAL10.2_PDE2_CA3_Merge.oif	84.97342224121107	606.8606060606061
201974	Rat_Brain_SAL10.2_PDE2_CA3_Merge.oif	57.33560207790807	652.2754491017964
201974	Rat_Brain_SAL10.2_PDE2_CA3_Merge.oif	69.35204562717024	1792.930693069307
201974	Rat_Brain_SAL10.2_PDE2_CA3_Merge.oif	244.9637849256731	1046.331464611072
201974	Rat_Brain_SAL10.2_PDE2_CA3_Merge.oif	14.763059217664955	691.0930232558139
201974	Rat_Brain_SAL10.2_PDE2_CA3_Merge.oif	141.10737996419292	934.8004866180048
201974	Rat_Brain_SAL10.2_PDE2_CA3_Merge.oif	10.814799194335954	1771.3650793650793
201975	Rat_Brain_SAL15.2_PDE2_CA3_Merge_2.oif	148.83223653157575	726.1326412918108
201975	Rat_Brain_SAL15.2_PDE2_CA3_Merge_2.oif	238.955563151042	720.0129310344828
201975	Rat_Brain_SAL15.2_PDE2_CA3_Merge_2.oif	87.20504747178832	848.3248031496063
201975	Rat_Brain_SAL15.2_PDE2_CA3_Merge_2.oif	465.036365356446	641.1284606866002
201975	Rat_Brain_SAL15.2_PDE2_CA3_Merge_2.oif	176.6417201741539	716.3974732750243
201975	Rat_Brain_SAL15.2_PDE2_CA3_Merge_2.oif	111.75292500813819	687.7127496159754
201975	Rat_Brain_SAL15.2_PDE2_CA3_Merge_2.oif	420.57552422417604	682.8889795918367
201975	Rat_Brain_SAL15.2_PDE2_CA3_Merge_2.oif	289.0812990993928	718.3461995249406
201975	Rat_Brain_SAL15.2_PDE2_CA3_Merge_2.oif	268.6533450656471	690.0990415335464
201975	Rat_Brain_SAL15.2_PDE2_CA3_Merge_2.oif	54.245659450954946	618.4462025316456
201975	Rat_Brain_SAL15.2_PDE2_CA3_Merge_2.oif	16.479694010416694	469.2291666666667
201975	Rat_Brain_SAL15.2_PDE2_CA3_Merge_2.oif	339.0353715684684	724.5341772151899
201975	Rat_Brain_SAL15.2_PDE2_CA3_Merge_2.oif	34.67602281358512	510.5
201975	Rat_Brain_SAL15.2_PDE2_CA3_Merge_2.oif	136.98745646158875	671.5664160401003
201975	Rat_Brain_SAL15.2_PDE2_CA3_Merge_2.oif	410.7907059054911	743.2231508566653
201975	Rat_Brain_SAL15.2_PDE2_CA3_Merge_2.oif	230.37238918728332	718.8293591654248
201975	Rat_Brain_SAL15.2_PDE2_CA3_Merge_2.oif	262.64512329101603	704.1830065359477
201975	Rat_Brain_SAL15.2_PDE2_CA3_Merge_2.oif	18.539655761718777	800.5833333333334
201975	Rat_Brain_SAL15.2_PDE2_CA3_Merge_2.oif	426.0687555609815	665.0946817082997
201975	Rat_Brain_SAL15.2_PDE2_CA3_Merge_2.oif	294.74619391547355	696.472335468841
201975	Rat_Brain_SAL15.2_PDE2_CA3_Merge_2.oif	243.76214057074688	663.6035211267606
201975	Rat_Brain_SAL15.2_PDE2_CA3_Merge_2.oif	28.152810601128515	679.8414634146342
201975	Rat_Brain_SAL15.2_PDE2_CA3_Merge_2.oif	37.59430196126308	670.082191780822
201975	Rat_Brain_SAL15.2_PDE2_CA3_Merge_2.oif	329.93720716688415	665.7887617065556
201975	Rat_Brain_SAL15.2_PDE2_CA3_Merge_2.oif	134.75583123101148	670.459872611465
201975	Rat_Brain_SAL15.2_PDE2_CA3_Merge_2.oif	248.2253910319014	742.5726141078839
201975	Rat_Brain_SAL15.2_PDE2_CA3_Merge_2.oif	509.8405334472664	704.2683501683501
201975	Rat_Brain_SAL15.2_PDE2_CA3_Merge_2.oif	198.44298204210102	763.878892733564
201975	Rat_Brain_SAL15.2_PDE2_CA3_Merge_2.oif	169.4318540445966	778.3080040526849
201975	Rat_Brain_SAL15.2_PDE2_CA3_Merge_2.oif	357.23170037163686	761.0845747236905
201975	Rat_Brain_SAL15.2_PDE2_CA3_Merge_2.oif	120.8510894097224	652.8366477272727
201975	Rat_Brain_SAL15.2_PDE2_CA3_Merge_2.oif	141.10737996419292	825.470802919708
201975	Rat_Brain_SAL15.2_PDE2_CA3_Merge_2.oif	317.7491001383468	811.9281469475959
201975	Rat_Brain_SAL15.2_PDE2_CA3_Merge_2.oif	97.33319274902358	676.620811287478
201975	Rat_Brain_SAL15.2_PDE2_CA3_Merge_2.oif	150.03388088650198	845.7883295194508
201975	Rat_Brain_SAL15.2_PDE2_CA3_Merge_2.oif	78.7935369873048	640.2352941176471
201975	Rat_Brain_SAL15.2_PDE2_CA3_Merge_2.oif	259.21185370551257	924.4927152317881
201975	Rat_Brain_SAL15.2_PDE2_CA3_Merge_2.oif	353.79843078613334	670.4662785055798
201975	Rat_Brain_SAL15.2_PDE2_CA3_Merge_2.oif	259.89850762261324	642.3322324966975
201975	Rat_Brain_SAL15.2_PDE2_CA3_Merge_2.oif	131.32256164550802	724.3045751633987
201975	Rat_Brain_SAL15.2_PDE2_CA3_Merge_2.oif	387.7877996826178	850.4125719344843
201975	Rat_Brain_SAL15.2_PDE2_CA3_Merge_2.oif	459.02814358181496	689.6967090501122
201975	Rat_Brain_SAL15.2_PDE2_CA3_Merge_2.oif	205.13785773383276	753.6041841004184
201975	Rat_Brain_SAL15.2_PDE2_CA3_Merge_2.oif	687.8555614556217	714.6728225605191
201975	Rat_Brain_SAL15.2_PDE2_CA3_Merge_2.oif	318.43575405544755	856.2005390835579
201975	Rat_Brain_SAL15.2_PDE2_CA3_Merge_2.oif	564.0861928982214	845.6329884357882
201975	Rat_Brain_SAL15.2_PDE2_CA3_Merge_2.oif	335.43043850368974	774.0880245649948
201975	Rat_Brain_SAL15.2_PDE2_CA3_Merge_2.oif	477.3961358642585	746.8802588996764
201975	Rat_Brain_SAL15.2_PDE2_CA3_Merge_2.oif	221.27422478569912	641.4716834755625
201975	Rat_Brain_SAL15.2_PDE2_CA3_Merge_2.oif	219.04259955512185	664.0697492163009
201975	Rat_Brain_SAL15.2_PDE2_CA3_Merge_2.oif	22.14458882649743	700.3178294573644
201975	Rat_Brain_SAL15.2_PDE2_CA3_Merge_2.oif	489.24091593424555	899.3659649122807
201975	Rat_Brain_SAL15.2_PDE2_CA3_Merge_2.oif	13.046424424913214	975.5131578947369
201975	Rat_Brain_SAL15.2_PDE2_CA3_Merge_2.oif	340.06535244411947	805.6713780918728
201975	Rat_Brain_SAL15.2_PDE2_CA3_Merge_2.oif	194.83804897732236	838.7991189427313
201975	Rat_Brain_SAL15.2_PDE2_CA3_Merge_2.oif	235.35063008626338	1040.4157549234135
201975	Rat_Brain_SAL15.2_PDE2_CA3_Merge_2.oif	171.32015231662353	1244.4899799599198
201975	Rat_Brain_SAL15.2_PDE2_CA3_Merge_2.oif	284.6180486382383	766.779252110977
201975	Rat_Brain_SAL15.2_PDE2_CA3_Merge_2.oif	99.22149102105051	1211.4982698961937
201975	Rat_Brain_SAL15.2_PDE2_CA3_Merge_2.oif	197.7563281250003	1013.2170138888889
201975	Rat_Brain_SAL15.2_PDE2_CA3_Merge_2.oif	212.51938734266528	637.7253634894992
201975	Rat_Brain_SAL15.2_PDE2_CA3_Merge_2.oif	239.1272266303172	719.470208183776
201975	Rat_Brain_SAL15.2_PDE2_CA3_Merge_2.oif	137.15911994086395	885.3479349186483
201975	Rat_Brain_SAL15.2_PDE2_CA3_Merge_2.oif	382.8095587836378	823.3780269058296
201975	Rat_Brain_SAL15.2_PDE2_CA3_Merge_2.oif	382.8095587836378	945.7932735426009
201975	Rat_Brain_SAL15.2_PDE2_CA3_Merge_2.oif	232.77567789713578	727.9026548672566
201975	Rat_Brain_SAL15.2_PDE2_CA3_Merge_2.oif	178.87334540473117	788.1142034548944
201975	Rat_Brain_SAL15.2_PDE2_CA3_Merge_2.oif	311.91254184299095	960.0038525041277
201975	Rat_Brain_SAL15.2_PDE2_CA3_Merge_2.oif	292.8578956434466	847.2303634232122
201975	Rat_Brain_SAL15.2_PDE2_CA3_Merge_2.oif	71.41200737847232	683.6899038461538
201975	Rat_Brain_SAL15.2_PDE2_CA3_Merge_2.oif	227.28244656033021	767.8376132930514
201975	Rat_Brain_SAL15.2_PDE2_CA3_Merge_2.oif	251.6586606174049	757.1964529331515
201975	Rat_Brain_SAL15.2_PDE2_CA3_Merge_2.oif	232.08902398003508	988.3269230769231
201975	Rat_Brain_SAL15.2_PDE2_CA3_Merge_2.oif	151.7505156792537	1071.4468325791854
201975	Rat_Brain_SAL15.2_PDE2_CA3_Merge_2.oif	98.87816406250015	779.8524305555555
201975	Rat_Brain_SAL15.2_PDE2_CA3_Merge_2.oif	127.37430162217902	733.5498652291105
201975	Rat_Brain_SAL15.2_PDE2_CA3_Merge_2.oif	42.40087938096794	978.1619433198381
201976	Rat_Brain_SAL1.3_PDE2_CA3_Merge_2.oif	1289.0210658772805	498.5717139432681
201976	Rat_Brain_SAL1.3_PDE2_CA3_Merge_2.oif	618.160188869901	438.9808386559289
201976	Rat_Brain_SAL1.3_PDE2_CA3_Merge_2.oif	221.96087870279982	596.5413766434648
201976	Rat_Brain_SAL1.3_PDE2_CA3_Merge_2.oif	1560.0776996527802	555.4327684859155
201976	Rat_Brain_SAL1.3_PDE2_CA3_Merge_2.oif	197.0696742078996	588.9599303135889
201976	Rat_Brain_SAL1.3_PDE2_CA3_Merge_2.oif	235.17896660698824	567.9788321167883
201976	Rat_Brain_SAL1.3_PDE2_CA3_Merge_2.oif	22.831242743598125	590.5112781954887
201976	Rat_Brain_SAL1.3_PDE2_CA3_Merge_2.oif	389.3327709960943	512.526455026455
201976	Rat_Brain_SAL1.3_PDE2_CA3_Merge_2.oif	112.95456936306442	423.95896656534956
201976	Rat_Brain_SAL1.3_PDE2_CA3_Merge_2.oif	488.0392715793193	662.5364052057686
201976	Rat_Brain_SAL1.3_PDE2_CA3_Merge_2.oif	1311.3373181830532	592.1559104594842
201976	Rat_Brain_SAL1.3_PDE2_CA3_Merge_2.oif	336.9754098171663	521.7361181864493
201976	Rat_Brain_SAL1.3_PDE2_CA3_Merge_2.oif	753.4310105387382	569.9143312827523
201976	Rat_Brain_SAL1.3_PDE2_CA3_Merge_2.oif	704.850245903864	483.8977106673161
201976	Rat_Brain_SAL1.3_PDE2_CA3_Merge_2.oif	767.8507427978527	610.2367538564722
201976	Rat_Brain_SAL1.3_PDE2_CA3_Merge_2.oif	26.264512329101603	395.3137254901961
201976	Rat_Brain_SAL1.3_PDE2_CA3_Merge_2.oif	695.7520815022797	432.23118677522825
201976	Rat_Brain_SAL1.3_PDE2_CA3_Merge_2.oif	15.278049655490474	640.7303370786517
201976	Rat_Brain_SAL1.3_PDE2_CA3_Merge_2.oif	626.2283723958343	522.3231907894736
201976	Rat_Brain_SAL1.3_PDE2_CA3_Merge_2.oif	43.77418721516934	523.9568627450981
201976	Rat_Brain_SAL1.3_PDE2_CA3_Merge_2.oif	773.5156376139334	523.8237905015535
201976	Rat_Brain_SAL1.3_PDE2_CA3_Merge_2.oif	858.1457328965942	536.2334466893378
201976	Rat_Brain_SAL1.3_PDE2_CA3_Merge_2.oif	479.4560976155607	542.2176870748299
201976	Rat_Brain_SAL1.3_PDE2_CA3_Merge_2.oif	515.6770917426223	511.1035286284953
201976	Rat_Brain_SAL1.3_PDE2_CA3_Merge_2.oif	333.19881327311253	503.76094796496653
201976	Rat_Brain_SAL1.3_PDE2_CA3_Merge_2.oif	283.41640428331203	375.6135675348274
201976	Rat_Brain_SAL1.3_PDE2_CA3_Merge_2.oif	525.2902465820321	398.11830065359476
201976	Rat_Brain_SAL1.3_PDE2_CA3_Merge_2.oif	46.00581244574659	416.51119402985074
201976	Rat_Brain_SAL1.3_PDE2_CA3_Merge_2.oif	296.6344921875004	485.65914351851853
201976	Rat_Brain_SAL1.3_PDE2_CA3_Merge_2.oif	650.0895960150834	492.41853710060735
201976	Rat_Brain_SAL1.3_PDE2_CA3_Merge_2.oif	486.32263678656756	472.68584539357573
201976	Rat_Brain_SAL1.3_PDE2_CA3_Merge_2.oif	418.5155624728739	496.1025430680886
201976	Rat_Brain_SAL1.3_PDE2_CA3_Merge_2.oif	261.27181545681464	422.88042049934296
201976	Rat_Brain_SAL1.3_PDE2_CA3_Merge_2.oif	375.42802917480526	409.52126200274347
201976	Rat_Brain_SAL1.3_PDE2_CA3_Merge_2.oif	680.8173588053396	529.339636913767
201976	Rat_Brain_SAL1.3_PDE2_CA3_Merge_2.oif	157.41541049533444	434.1199563794984
201976	Rat_Brain_SAL1.3_PDE2_CA3_Merge_2.oif	40.34091762966586	532.0255319148936
201976	Rat_Brain_SAL1.3_PDE2_CA3_Merge_2.oif	487.695944620769	561.5561422034494
201976	Rat_Brain_SAL1.3_PDE2_CA3_Merge_2.oif	768.0224062771279	455.4421099687081
201976	Rat_Brain_SAL1.3_PDE2_CA3_Merge_2.oif	22.14458882649743	570.1395348837209
201976	Rat_Brain_SAL1.3_PDE2_CA3_Merge_2.oif	345.7302472602002	439.6891757696127
201976	Rat_Brain_SAL1.3_PDE2_CA3_Merge_2.oif	1030.1525391303185	421.1858023662723
201976	Rat_Brain_SAL1.3_PDE2_CA3_Merge_2.oif	283.41640428331203	420.2235009085403
201976	Rat_Brain_SAL1.3_PDE2_CA3_Merge_2.oif	570.4377416314028	415.6060788444177
201976	Rat_Brain_SAL1.3_PDE2_CA3_Merge_2.oif	380.2346065945102	452.5295711060948
201976	Rat_Brain_SAL1.3_PDE2_CA3_Merge_2.oif	582.1108582221146	423.8873488646417
201977	Rat_Brain_SAL5DX_PDE2_CA3_Merge_2.oif	221.10256130642398	653.1708074534162
201977	Rat_Brain_SAL5DX_PDE2_CA3_Merge_2.oif	219.21426303439705	652.6781519185591
201977	Rat_Brain_SAL5DX_PDE2_CA3_Merge_2.oif	233.11900485568611	803.3586156111929
201977	Rat_Brain_SAL5DX_PDE2_CA3_Merge_2.oif	27.294493204752648	915.3522012578617
201977	Rat_Brain_SAL5DX_PDE2_CA3_Merge_2.oif	342.81196811252227	790.458688032048
201977	Rat_Brain_SAL5DX_PDE2_CA3_Merge_2.oif	75.18860392252616	682.3401826484019
201977	Rat_Brain_SAL5DX_PDE2_CA3_Merge_2.oif	59.91055426703568	793.9398280802292
201977	Rat_Brain_SAL5DX_PDE2_CA3_Merge_2.oif	412.33567721896765	706.947543713572
201977	Rat_Brain_SAL5DX_PDE2_CA3_Merge_2.oif	171.14848883734834	1128.1584754262788
201977	Rat_Brain_SAL5DX_PDE2_CA3_Merge_2.oif	142.4806877983943	848.1650602409638
201977	Rat_Brain_SAL5DX_PDE2_CA3_Merge_2.oif	275.69154771592923	934.2870485678704
201977	Rat_Brain_SAL5DX_PDE2_CA3_Merge_2.oif	196.21135681152376	808.1994750656168
201977	Rat_Brain_SAL5DX_PDE2_CA3_Merge_2.oif	345.04359334309953	929.7089552238806
201977	Rat_Brain_SAL5DX_PDE2_CA3_Merge_2.oif	313.4575131564675	1018.277108433735
201977	Rat_Brain_SAL5DX_PDE2_CA3_Merge_2.oif	16.479694010416694	1005.9583333333334
201977	Rat_Brain_SAL5DX_PDE2_CA3_Merge_2.oif	248.3970545111766	862.8714581893573
201977	Rat_Brain_SAL5DX_PDE2_CA3_Merge_2.oif	536.105045776368	742.6897214217099
201977	Rat_Brain_SAL5DX_PDE2_CA3_Merge_2.oif	140.93571648491775	1029.4104750304507
201977	Rat_Brain_SAL5DX_PDE2_CA3_Merge_2.oif	20.942944471571213	560.1311475409836
201977	Rat_Brain_SAL5DX_PDE2_CA3_Merge_2.oif	219.90091695149775	639.2779078844652
201977	Rat_Brain_SAL5DX_PDE2_CA3_Merge_2.oif	57.33560207790807	656.3562874251497
201977	Rat_Brain_SAL5DX_PDE2_CA3_Merge_2.oif	77.59189263237859	566.7234513274336
201977	Rat_Brain_SAL5DX_PDE2_CA3_Merge_2.oif	332.85548631456214	620.7942238267148
201977	Rat_Brain_SAL5DX_PDE2_CA3_Merge_2.oif	626.7433628336598	808.7397973158039
201977	Rat_Brain_SAL5DX_PDE2_CA3_Merge_2.oif	164.45361314561657	608.8319415448851
201977	Rat_Brain_SAL5DX_PDE2_CA3_Merge_2.oif	328.3922358534076	880.8630423418714
201977	Rat_Brain_SAL5DX_PDE2_CA3_Merge_2.oif	192.43476026746993	839.1552185548617
201977	Rat_Brain_SAL5DX_PDE2_CA3_Merge_2.oif	164.62527662489174	486.0761209593326
201977	Rat_Brain_SAL5DX_PDE2_CA3_Merge_2.oif	84.63009528266072	501.82150101419876
201977	Rat_Brain_SAL5DX_PDE2_CA3_Merge_2.oif	165.82692097981797	809.2060041407867
201977	Rat_Brain_SAL5DX_PDE2_CA3_Merge_2.oif	196.38302029079892	574.1818181818181
201977	Rat_Brain_SAL5DX_PDE2_CA3_Merge_2.oif	90.6383170572918	885.2973484848485
201977	Rat_Brain_SAL5DX_PDE2_CA3_Merge_2.oif	25.749521891276082	769.9466666666667
201977	Rat_Brain_SAL5DX_PDE2_CA3_Merge_2.oif	600.9938409423838	682.9537275064267
201977	Rat_Brain_SAL5DX_PDE2_CA3_Merge_2.oif	469.49961581760056	864.7553930530164
201977	Rat_Brain_SAL5DX_PDE2_CA3_Merge_2.oif	133.89751383463562	532.5461538461539
201977	Rat_Brain_SAL5DX_PDE2_CA3_Merge_2.oif	188.82982720269126	716.0990909090909
201977	Rat_Brain_SAL5DX_PDE2_CA3_Merge_2.oif	100.93812581380224	503.61394557823127
201977	Rat_Brain_SAL5DX_PDE2_CA3_Merge_2.oif	58.70890991210946	853.5701754385965
201977	Rat_Brain_SAL5DX_PDE2_CA3_Merge_2.oif	294.0595399983728	850.1033274956217
201977	Rat_Brain_SAL5DX_PDE2_CA3_Merge_2.oif	267.6233641899961	559.5317511225144
201977	Rat_Brain_SAL5DX_PDE2_CA3_Merge_2.oif	151.063861762153	874.8068181818181
201977	Rat_Brain_SAL5DX_PDE2_CA3_Merge_2.oif	170.63349839952284	772.9979879275654
201977	Rat_Brain_SAL5DX_PDE2_CA3_Merge_2.oif	160.33368964301238	747.754817987152
201977	Rat_Brain_SAL5DX_PDE2_CA3_Merge_2.oif	207.19781948513486	832.6213753106877
201977	Rat_Brain_SAL5DX_PDE2_CA3_Merge_2.oif	67.63541083441851	1065.96192893401
201977	Rat_Brain_SAL5DX_PDE2_CA3_Merge_2.oif	195.8680298529734	706.4855390008764
201977	Rat_Brain_SAL5DX_PDE2_CA3_Merge_2.oif	324.4439758300786	957.6835978835979
201977	Rat_Brain_SAL5DX_PDE2_CA3_Merge_2.oif	327.7055819363069	1035.0785751702463
201977	Rat_Brain_SAL5DX_PDE2_CA3_Merge_2.oif	88.57835530598972	590.4147286821706
201977	Rat_Brain_SAL5DX_PDE2_CA3_Merge_2.oif	93.21326924641942	682.6924493554328
201977	Rat_Brain_SAL5DX_PDE2_CA3_Merge_2.oif	175.95506625705323	896.9473170731708
201977	Rat_Brain_SAL5DX_PDE2_CA3_Merge_2.oif	38.62428283691412	981.3955555555556
201977	Rat_Brain_SAL5DX_PDE2_CA3_Merge_2.oif	80.51017178005655	1037.358208955224
201977	Rat_Brain_SAL5DX_PDE2_CA3_Merge_2.oif	138.36076429579015	1287.5024813895782
201977	Rat_Brain_SAL5DX_PDE2_CA3_Merge_2.oif	379.5479526774094	983.6232473993668
201977	Rat_Brain_SAL5DX_PDE2_CA3_Merge_2.oif	407.8724267578131	790.5959595959596
201977	Rat_Brain_SAL5DX_PDE2_CA3_Merge_2.oif	53.38734205457907	569.4340836012861
201977	Rat_Brain_SAL5DX_PDE2_CA3_Merge_2.oif	111.75292500813819	933.5729646697389
201977	Rat_Brain_SAL5DX_PDE2_CA3_Merge_2.oif	239.9855440266931	1028.0786838340487
201977	Rat_Brain_SAL5DX_PDE2_CA3_Merge_2.oif	137.3307834201391	1198.16625
201977	Rat_Brain_SAL5DX_PDE2_CA3_Merge_2.oif	191.0614524332685	1234.2902066486972
201977	Rat_Brain_SAL5DX_PDE2_CA3_Merge_2.oif	227.11078308105502	1082.4701436130008
201977	Rat_Brain_SAL5DX_PDE2_CA3_Merge_2.oif	165.99858445909314	815.0806618407446
201977	Rat_Brain_SAL5DX_PDE2_CA3_Merge_2.oif	224.7074943712026	732.3773873185638
201977	Rat_Brain_SAL5DX_PDE2_CA3_Merge_2.oif	256.8085649956601	1090.4217914438502
201977	Rat_Brain_SAL5DX_PDE2_CA3_Merge_2.oif	795.8318899197061	1076.0120793787748
201977	Rat_Brain_SAL5DX_PDE2_CA3_Merge_2.oif	12.359770507812518	961.5694444444445
201977	Rat_Brain_SAL5DX_PDE2_CA3_Merge_2.oif	79.4801909044055	849.341252699784
201977	Rat_Brain_SAL5DX_PDE2_CA3_Merge_2.oif	112.26791544596371	1258.288990825688
201977	Rat_Brain_SAL5DX_PDE2_CA3_Merge_2.oif	119.99277201334655	760.3805436337625
201977	Rat_Brain_SAL5DX_PDE2_CA3_Merge_2.oif	204.27954033745692	1103.7882352941176
201977	Rat_Brain_SAL5DX_PDE2_CA3_Merge_2.oif	98.0198466661243	1460.1033274956217
201977	Rat_Brain_SAL5DX_PDE2_CA3_Merge_2.oif	155.18378526475718	714.4933628318585
201977	Rat_Brain_SAL5DX_PDE2_CA3_Merge_2.oif	93.3849327256946	1087.1176470588234
201977	Rat_Brain_SAL5DX_PDE2_CA3_Merge_2.oif	61.45552558051225	890.6675977653631
201977	Rat_Brain_SAL5DX_PDE2_CA3_Merge_2.oif	70.38202650282129	999.8512195121951
201977	Rat_Brain_SAL5DX_PDE2_CA3_Merge_2.oif	139.73407212999155	1041.8120393120394
201977	Rat_Brain_SAL5DX_PDE2_CA3_Merge_2.oif	86.6900570339628	898.7405940594059
201977	Rat_Brain_SAL5DX_PDE2_CA3_Merge_2.oif	18.71131924099395	1008.6146788990826
201977	Rat_Brain_SAL5DX_PDE2_CA3_Merge_2.oif	49.2674185519749	864.6585365853658
201978	Rat_Brain_SAL6DX_PDE2_CA3_Merge_2.oif	2422.515019531254	321.2733134920635
201978	Rat_Brain_SAL6DX_PDE2_CA3_Merge_2.oif	2942.8270252143056	372.5093624219798
201978	Rat_Brain_SAL6DX_PDE2_CA3_Merge_2.oif	1276.1463049316426	309.1160882432069
201978	Rat_Brain_SAL6DX_PDE2_CA3_Merge_2.oif	2289.8191500515445	369.67651248219505
201978	Rat_Brain_SAL6DX_PDE2_CA3_Merge_2.oif	59.567227308485336	309.0028818443804
201978	Rat_Brain_SAL6DX_PDE2_CA3_Merge_2.oif	1259.1516204834004	386.91056578050444
201978	Rat_Brain_SAL6DX_PDE2_CA3_Merge_2.oif	1015.5611433919287	299.3444895199459
201978	Rat_Brain_SAL6DX_PDE2_CA3_Merge_2.oif	82.57013353135864	403.55509355509355
201978	Rat_Brain_SAL6DX_PDE2_CA3_Merge_2.oif	657.8144525824663	378.9005741127349
201978	Rat_Brain_SAL6DX_PDE2_CA3_Merge_2.oif	89.60833618164075	331.7260536398467
201978	Rat_Brain_SAL6DX_PDE2_CA3_Merge_2.oif	197.0696742078996	367.97648083623693
201978	Rat_Brain_SAL6DX_PDE2_CA3_Merge_2.oif	133.3825233968101	390.37580437580436
201978	Rat_Brain_SAL6DX_PDE2_CA3_Merge_2.oif	492.3308585611987	372.21304044630403
201978	Rat_Brain_SAL6DX_PDE2_CA3_Merge_2.oif	145.57063042534745	353.26297169811323
201978	Rat_Brain_SAL6DX_PDE2_CA3_Merge_2.oif	260.24183458116363	366.5732189973615
201978	Rat_Brain_SAL6DX_PDE2_CA3_Merge_2.oif	836.3444710286471	366.76026272577997
201978	Rat_Brain_SAL6DX_PDE2_CA3_Merge_2.oif	512.5871491156691	360.195244474213
201978	Rat_Brain_SAL6DX_PDE2_CA3_Merge_2.oif	952.0456560601142	357.93671114316624
201978	Rat_Brain_SAL6DX_PDE2_CA3_Merge_2.oif	267.4517007107209	349.7490372272144
201978	Rat_Brain_SAL6DX_PDE2_CA3_Merge_2.oif	1111.692691786026	366.3878937615812
201978	Rat_Brain_SAL6DX_PDE2_CA3_Merge_2.oif	278.0948364257817	376.80185185185184
201978	Rat_Brain_SAL6DX_PDE2_CA3_Merge_2.oif	517.0503995768237	325.9010624169987
201978	Rat_Brain_SAL6DX_PDE2_CA3_Merge_2.oif	791.5403029378267	364.63825634352634
201978	Rat_Brain_SAL6DX_PDE2_CA3_Merge_2.oif	373.7113943820535	365.8502526412494
201978	Rat_Brain_SAL6DX_PDE2_CA3_Merge_2.oif	280.4981251356341	393.9516523867809
201978	Rat_Brain_SAL6DX_PDE2_CA3_Merge_2.oif	724.4198825412337	351.9947867298578
201978	Rat_Brain_SAL6DX_PDE2_CA3_Merge_2.oif	82.74179701063382	348.6929460580913
201978	Rat_Brain_SAL6DX_PDE2_CA3_Merge_2.oif	185.56822109646296	347.48473635522663
201978	Rat_Brain_SAL6DX_PDE2_CA3_Merge_2.oif	254.0619493272573	313.1121621621622
201978	Rat_Brain_SAL6DX_PDE2_CA3_Merge_2.oif	11.501453111436648	354.8358208955224
201978	Rat_Brain_SAL6DX_PDE2_CA3_Merge_2.oif	438.77185302734443	357.3564162754304
201978	Rat_Brain_SAL6DX_PDE2_CA3_Merge_2.oif	419.3738798692498	328.44330740892343
201978	Rat_Brain_SAL6DX_PDE2_CA3_Merge_2.oif	803.7284099663641	346.0948312686886
201978	Rat_Brain_SAL6DX_PDE2_CA3_Merge_2.oif	294.231203477648	328.2648774795799
201978	Rat_Brain_SAL6DX_PDE2_CA3_Merge_2.oif	42.91586981879347	283.78
201978	Rat_Brain_SAL6DX_PDE2_CA3_Merge_2.oif	97.8481831868491	347.2578947368421
201978	Rat_Brain_SAL6DX_PDE2_CA3_Merge_2.oif	109.69296325683611	322.2769953051643
201979	Rat_Brain_SAL15.1_PDE2_CA3_Merge_2.oif	18.539655761718777	549.7777777777778
201979	Rat_Brain_SAL15.1_PDE2_CA3_Merge_2.oif	33.13105150010856	1005.6113989637306
201979	Rat_Brain_SAL15.1_PDE2_CA3_Merge_2.oif	66.09043952094194	665.187012987013
201979	Rat_Brain_SAL15.1_PDE2_CA3_Merge_2.oif	117.58948330349412	1170.8233576642335
201979	Rat_Brain_SAL15.1_PDE2_CA3_Merge_2.oif	475.3361741129564	829.778259299386
201979	Rat_Brain_SAL15.1_PDE2_CA3_Merge_2.oif	170.97682535807317	1173.371485943775
201979	Rat_Brain_SAL15.1_PDE2_CA3_Merge_2.oif	253.20363193088147	554.9301694915255
201979	Rat_Brain_SAL15.1_PDE2_CA3_Merge_2.oif	58.02225599500877	850.3491124260355
201979	Rat_Brain_SAL15.1_PDE2_CA3_Merge_2.oif	180.7616436767581	520.0693257359924
201979	Rat_Brain_SAL15.1_PDE2_CA3_Merge_2.oif	375.08470221625487	1301.8475972540045
201979	Rat_Brain_SAL15.1_PDE2_CA3_Merge_2.oif	208.3994638400611	556.7800658978583
201979	Rat_Brain_SAL15.1_PDE2_CA3_Merge_2.oif	20.942944471571213	788.0327868852459
201979	Rat_Brain_SAL15.1_PDE2_CA3_Merge_2.oif	269.3399989827478	1161.9120458891014
201979	Rat_Brain_SAL15.1_PDE2_CA3_Merge_2.oif	306.7626374647357	1107.2971460548406
201979	Rat_Brain_SAL15.1_PDE2_CA3_Merge_2.oif	181.79162455240913	619.8016997167139
201979	Rat_Brain_SAL15.1_PDE2_CA3_Merge_2.oif	271.91495117187543	1211.5075757575758
201979	Rat_Brain_SAL15.1_PDE2_CA3_Merge_2.oif	121.70940680609827	784.9689703808181
201979	Rat_Brain_SAL15.1_PDE2_CA3_Merge_2.oif	122.39606072319899	1469.2762973352033
201979	Rat_Brain_SAL15.1_PDE2_CA3_Merge_2.oif	154.66879482693165	1084.1009988901221
201979	Rat_Brain_SAL15.1_PDE2_CA3_Merge_2.oif	110.55128065321199	1034.8726708074535
201979	Rat_Brain_SAL15.1_PDE2_CA3_Merge_2.oif	270.36997985839884	1201.1695238095238
201979	Rat_Brain_SAL15.1_PDE2_CA3_Merge_2.oif	280.32646165635896	845.3116962645438
201979	Rat_Brain_SAL15.1_PDE2_CA3_Merge_2.oif	343.6702855088981	1091.0144855144856
201979	Rat_Brain_SAL15.1_PDE2_CA3_Merge_2.oif	13.046424424913214	588.4605263157895
201979	Rat_Brain_SAL15.1_PDE2_CA3_Merge_2.oif	133.72585035536045	939.0372272143774
201979	Rat_Brain_SAL15.1_PDE2_CA3_Merge_2.oif	434.82359300401544	912.6687722068693
201979	Rat_Brain_SAL15.1_PDE2_CA3_Merge_2.oif	257.666882392036	907.433710859427
201979	Rat_Brain_SAL15.1_PDE2_CA3_Merge_2.oif	15.964703572591171	1486.494623655914
201979	Rat_Brain_SAL15.1_PDE2_CA3_Merge_2.oif	176.47005669487874	896.5875486381323
201979	Rat_Brain_SAL15.1_PDE2_CA3_Merge_2.oif	454.0499026828349	1259.2234404536862
201979	Rat_Brain_SAL15.1_PDE2_CA3_Merge_2.oif	393.4526944986985	1149.8128272251308
201979	Rat_Brain_SAL15.1_PDE2_CA3_Merge_2.oif	653.3512021213118	1336.2209668943774
201979	Rat_Brain_SAL15.1_PDE2_CA3_Merge_2.oif	217.66929172092048	1160.108044164038
201979	Rat_Brain_SAL15.1_PDE2_CA3_Merge_2.oif	38.96760979546447	409.18502202643174
201979	Rat_Brain_SAL15.1_PDE2_CA3_Merge_2.oif	193.46474114312096	526.0940550133097
201979	Rat_Brain_SAL15.1_PDE2_CA3_Merge_2.oif	203.2495594618059	1279.8268581081081
201979	Rat_Brain_SAL15.1_PDE2_CA3_Merge_2.oif	97.50485622829876	1383.843309859155
201979	Rat_Brain_SAL15.1_PDE2_CA3_Merge_2.oif	415.597283325196	1210.5894258570838
201979	Rat_Brain_SAL15.1_PDE2_CA3_Merge_2.oif	236.5522744411896	1268.156748911466
201979	Rat_Brain_SAL15.1_PDE2_CA3_Merge_2.oif	233.2906683349613	1378.6328182487123
201979	Rat_Brain_SAL15.1_PDE2_CA3_Merge_2.oif	213.72103169759146	1474.9911646586345
201979	Rat_Brain_SAL15.1_PDE2_CA3_Merge_2.oif	109.34963629828576	1461.5290423861852
201979	Rat_Brain_SAL15.1_PDE2_CA3_Merge_2.oif	489.0692524549704	1305.5749385749386
201979	Rat_Brain_SAL15.1_PDE2_CA3_Merge_2.oif	204.9661942545576	1278.0234505862647
201979	Rat_Brain_SAL15.1_PDE2_CA3_Merge_2.oif	591.0373591444237	1355.5242521057216
201979	Rat_Brain_SAL15.1_PDE2_CA3_Merge_2.oif	265.0484120008685	772.4365284974093
201979	Rat_Brain_SAL15.1_PDE2_CA3_Merge_2.oif	305.046002671984	1062.9606077658975
201979	Rat_Brain_SAL15.1_PDE2_CA3_Merge_2.oif	140.76405300564258	837.240243902439
201979	Rat_Brain_SAL15.1_PDE2_CA3_Merge_2.oif	337.662063734267	1003.9339095068632
201979	Rat_Brain_SAL15.1_PDE2_CA3_Merge_2.oif	61.798852539062594	1145.1027777777779
201979	Rat_Brain_SAL15.1_PDE2_CA3_Merge_2.oif	190.37479851616783	799.0712353471596
201979	Rat_Brain_SAL15.1_PDE2_CA3_Merge_2.oif	410.2757154676655	937.0635983263599
201979	Rat_Brain_SAL15.1_PDE2_CA3_Merge_2.oif	432.5919677734382	1035.2607142857144
201979	Rat_Brain_SAL15.1_PDE2_CA3_Merge_2.oif	92.52661532931872	676.4248608534323
201979	Rat_Brain_SAL15.1_PDE2_CA3_Merge_2.oif	317.920763617622	923.8002159827214
201979	Rat_Brain_SAL15.1_PDE2_CA3_Merge_2.oif	52.70068813747838	915.3973941368079
201979	Rat_Brain_SAL15.1_PDE2_CA3_Merge_2.oif	39.31093675401482	1048.598253275109
201979	Rat_Brain_SAL15.1_PDE2_CA3_Merge_2.oif	309.6809166124137	1346.480044345898
201979	Rat_Brain_SAL15.1_PDE2_CA3_Merge_2.oif	154.3254678683813	1019.5706340378198
201979	Rat_Brain_SAL15.1_PDE2_CA3_Merge_2.oif	525.9769004991327	923.3893603133159
201979	Rat_Brain_SAL15.1_PDE2_CA3_Merge_2.oif	30.04110887315543	789.36
201979	Rat_Brain_SAL15.1_PDE2_CA3_Merge_2.oif	337.4904002549918	851.4903357070193
201979	Rat_Brain_SAL15.1_PDE2_CA3_Merge_2.oif	331.1388515218104	1398.3177812338
201979	Rat_Brain_SAL15.1_PDE2_CA3_Merge_2.oif	250.28535278320354	1098.0363511659807
201979	Rat_Brain_SAL15.1_PDE2_CA3_Merge_2.oif	11.844780069986998	558.1884057971015
201979	Rat_Brain_SAL15.1_PDE2_CA3_Merge_2.oif	173.72344102647597	1306.6818181818182
201979	Rat_Brain_SAL15.1_PDE2_CA3_Merge_2.oif	223.16252305772605	565.0430769230769
201979	Rat_Brain_SAL15.1_PDE2_CA3_Merge_2.oif	187.79984632704023	805.6846435100548
