# Supplementary material for: Phosphodiesterase 2A inhibition corrects the aberrant behavioral traits observed in genetic and environmental preclinical models of Autism Spectrum Disorder
Source: Transl Psychiatry. 2022 Mar 25;12:119. doi: 10.1038/s41398-022-01885-2 (PMC8956682; doi:10.1038/s41398-022-01885-2)
Supplement: Supplementary file 8 — Supplementary Table 6 [file 41398_2022_1885_MOESM8_ESM.xlsx]

## Sheet: 2022-01-20_11-16-19_Results
	Supplementary Table 6: Measures of PDE2A expression by immunofluorescence in CA3 of VPA-treated rats
Image	Label	Area	Mean
201981	Rat_Brain_VPA8.1_PDE2_CA3_Merge.oif	65.57544908311642	831.9659685863875
201981	Rat_Brain_VPA8.1_PDE2_CA3_Merge.oif	438.9435165066196	818.8048494329292
201981	Rat_Brain_VPA8.1_PDE2_CA3_Merge.oif	268.6533450656471	577.9603833865815
201981	Rat_Brain_VPA8.1_PDE2_CA3_Merge.oif	582.1108582221146	710.2804482453554
201981	Rat_Brain_VPA8.1_PDE2_CA3_Merge.oif	109.69296325683611	482.5179968701095
201981	Rat_Brain_VPA8.1_PDE2_CA3_Merge.oif	319.9807253689241	649.9329399141631
201981	Rat_Brain_VPA8.1_PDE2_CA3_Merge.oif	88.92168226454007	720.469111969112
201981	Rat_Brain_VPA8.1_PDE2_CA3_Merge.oif	310.8825609673399	514.7675317504142
201981	Rat_Brain_VPA8.1_PDE2_CA3_Merge.oif	132.69586947970942	499.51487710219925
201981	Rat_Brain_VPA8.1_PDE2_CA3_Merge.oif	49.9540724690756	556.0652920962199
201981	Rat_Brain_VPA8.1_PDE2_CA3_Merge.oif	354.65674818250926	656.8606001936108
201981	Rat_Brain_VPA8.1_PDE2_CA3_Merge.oif	482.71770372178895	599.6539829302988
201981	Rat_Brain_VPA8.1_PDE2_CA3_Merge.oif	607.6887166341155	650.5892655367231
201981	Rat_Brain_VPA8.1_PDE2_CA3_Merge.oif	299.0377808973529	667.7376578645235
201981	Rat_Brain_VPA8.1_PDE2_CA3_Merge.oif	32.10107062445751	736.9679144385027
201981	Rat_Brain_VPA8.1_PDE2_CA3_Merge.oif	203.0778959825307	736.7227387996619
201981	Rat_Brain_VPA8.1_PDE2_CA3_Merge.oif	75.87525783962685	532.1855203619909
201981	Rat_Brain_VPA8.1_PDE2_CA3_Merge.oif	447.5266904703783	719.5450709627925
201981	Rat_Brain_VPA8.1_PDE2_CA3_Merge.oif	412.33567721896765	563.8709408825978
201981	Rat_Brain_VPA8.1_PDE2_CA3_Merge.oif	341.0953333197705	847.6799194765979
201981	Rat_Brain_VPA8.1_PDE2_CA3_Merge.oif	356.0300560167106	542.2198649951785
201981	Rat_Brain_VPA8.1_PDE2_CA3_Merge.oif	833.9411823187946	532.4857966241251
201981	Rat_Brain_VPA8.1_PDE2_CA3_Merge.oif	522.7152943929044	620.7366174055829
201981	Rat_Brain_VPA8.1_PDE2_CA3_Merge.oif	347.44688205295193	511.25790513833994
201981	Rat_Brain_VPA8.1_PDE2_CA3_Merge.oif	329.765543687609	544.9505465903176
201981	Rat_Brain_VPA8.1_PDE2_CA3_Merge.oif	101.79644321017811	672.8161888701518
201981	Rat_Brain_VPA8.1_PDE2_CA3_Merge.oif	79.82351786295585	504.2903225806452
201981	Rat_Brain_VPA8.1_PDE2_CA3_Merge.oif	389.16110751681913	491.53815615350686
201981	Rat_Brain_VPA8.1_PDE2_CA3_Merge.oif	337.1470732964415	541.4485743380856
201981	Rat_Brain_VPA8.1_PDE2_CA3_Merge.oif	300.23942525227915	666.4168096054889
201981	Rat_Brain_VPA8.1_PDE2_CA3_Merge.oif	185.9115480550133	436.3970452446907
201981	Rat_Brain_VPA8.1_PDE2_CA3_Merge.oif	576.1026364474835	637.6302145411204
201981	Rat_Brain_VPA8.1_PDE2_CA3_Merge.oif	455.4232105170363	560.2265359969846
201981	Rat_Brain_VPA8.1_PDE2_CA3_Merge.oif	250.62867974175387	457.3027397260274
201981	Rat_Brain_VPA8.1_PDE2_CA3_Merge.oif	142.82401475694465	448.9014423076923
201981	Rat_Brain_VPA8.1_PDE2_CA3_Merge.oif	509.4972064887161	637.2088948787062
201981	Rat_Brain_VPA8.1_PDE2_CA3_Merge.oif	404.43915717230965	711.2113752122241
201981	Rat_Brain_VPA8.1_PDE2_CA3_Merge.oif	242.73215969509585	590.966053748232
201981	Rat_Brain_VPA8.1_PDE2_CA3_Merge.oif	868.788868611655	600.5777514325232
201981	Rat_Brain_VPA8.1_PDE2_CA3_Merge.oif	126.51598422580314	605.1723202170963
201981	Rat_Brain_VPA8.1_PDE2_CA3_Merge.oif	134.58416775173632	559.6862244897959
201981	Rat_Brain_VPA8.1_PDE2_CA3_Merge.oif	83.25678744845933	775.2226804123711
201981	Rat_Brain_VPA8.1_PDE2_CA3_Merge.oif	355.34340209960993	557.6091787439614
201981	Rat_Brain_VPA8.1_PDE2_CA3_Merge.oif	108.83464586046024	849.4968454258675
201981	Rat_Brain_VPA8.1_PDE2_CA3_Merge.oif	785.875408121746	524.2142857142857
201981	Rat_Brain_VPA8.1_PDE2_CA3_Merge.oif	138.70409125434048	401.0556930693069
201981	Rat_Brain_VPA8.1_PDE2_CA3_Merge.oif	144.88397650824675	532.4786729857819
201981	Rat_Brain_VPA8.1_PDE2_CA3_Merge.oif	178.0150280083553	596.7733847637415
201981	Rat_Brain_VPA8.1_PDE2_CA3_Merge.oif	50.125735948350766	519.0479452054794
201981	Rat_Brain_VPA8.1_PDE2_CA3_Merge.oif	52.872351616753555	709.9253246753246
201981	Rat_Brain_VPA8.1_PDE2_CA3_Merge.oif	184.36657674153676	553.2048417132216
201981	Rat_Brain_VPA8.1_PDE2_CA3_Merge.oif	362.20994127061687	563.7810426540284
201981	Rat_Brain_VPA8.1_PDE2_CA3_Merge.oif	321.869023640951	527.8496
201981	Rat_Brain_VPA8.1_PDE2_CA3_Merge.oif	79.99518134223102	631.9849785407725
201981	Rat_Brain_VPA8.1_PDE2_CA3_Merge.oif	186.08321153428847	661.7167896678967
201981	Rat_Brain_VPA8.1_PDE2_CA3_Merge.oif	51.155716824001814	401.6476510067114
201981	Rat_Brain_VPA8.1_PDE2_CA3_Merge.oif	297.8361365424267	499.3746397694525
201981	Rat_Brain_VPA8.1_PDE2_CA3_Merge.oif	66.09043952094194	578.438961038961
201981	Rat_Brain_VPA8.1_PDE2_CA3_Merge.oif	46.177475925021774	525.553903345725
201981	Rat_Brain_VPA8.1_PDE2_CA3_Merge.oif	572.8410303412553	493.4489062031765
201981	Rat_Brain_VPA8.1_PDE2_CA3_Merge.oif	619.8768236626529	542.1777900858488
201981	Rat_Brain_VPA8.1_PDE2_CA3_Merge.oif	65.74711256239159	555.0365535248042
201981	Rat_Brain_VPA8.1_PDE2_CA3_Merge.oif	232.43235093858544	582.9298375184638
201981	Rat_Brain_VPA8.1_PDE2_CA3_Merge.oif	329.4222167290587	709.9161021365294
201981	Rat_Brain_VPA8.1_PDE2_CA3_Merge.oif	79.30852742513034	529.991341991342
201981	Rat_Brain_VPA8.1_PDE2_CA3_Merge.oif	233.977322252062	620.4336023477623
201981	Rat_Brain_VPA8.1_PDE2_CA3_Merge.oif	526.8352178955087	481.22548061257737
201981	Rat_Brain_VPA8.1_PDE2_CA3_Merge.oif	13.73307834201391	497.0
201981	Rat_Brain_VPA8.1_PDE2_CA3_Merge.oif	233.2906683349613	685.7409860191317
201981	Rat_Brain_VPA8.1_PDE2_CA3_Merge.oif	763.215828857423	494.9799820062978
201981	Rat_Brain_VPA8.1_PDE2_CA3_Merge.oif	383.1528857421881	515.0698924731183
201981	Rat_Brain_VPA8.1_PDE2_CA3_Merge.oif	19.741300116644993	508.38260869565215
201981	Rat_Brain_VPA8.1_PDE2_CA3_Merge.oif	491.81586812337315	515.689005235602
201981	Rat_Brain_VPA8.1_PDE2_CA3_Merge.oif	508.2955621337899	521.5410334346504
201981	Rat_Brain_VPA8.1_PDE2_CA3_Merge.oif	176.47005669487874	559.1196498054475
201981	Rat_Brain_VPA8.1_PDE2_CA3_Merge.oif	128.06095553927972	536.1970509383378
201981	Rat_Brain_VPA8.1_PDE2_CA3_Merge.oif	467.4396540662985	665.665442526625
201981	Rat_Brain_VPA8.1_PDE2_CA3_Merge.oif	28.496137559678864	645.222891566265
201981	Rat_Brain_VPA8.1_PDE2_CA3_Merge.oif	111.23793457031267	486.29783950617286
201981	Rat_Brain_VPA8.1_PDE2_CA3_Merge.oif	158.10206441243514	527.4223669923996
201981	Rat_Brain_VPA8.1_PDE2_CA3_Merge.oif	391.22106926812125	651.1654234313295
201981	Rat_Brain_VPA8.1_PDE2_CA3_Merge.oif	43.25919677734382	553.531746031746
201981	Rat_Brain_VPA8.1_PDE2_CA3_Merge.oif	1011.7845468478748	703.641499830336
201981	Rat_Brain_VPA8.1_PDE2_CA3_Merge.oif	316.0324653455951	616.3867463335143
201981	Rat_Brain_VPA8.1_PDE2_CA3_Merge.oif	30.556099310980947	397.55056179775283
201981	Rat_Brain_VPA8.1_PDE2_CA3_Merge.oif	63.68715081108951	487.6280323450135
201981	Rat_Brain_VPA8.1_PDE2_CA3_Merge.oif	115.18619459364166	533.6825633383011
201981	Rat_Brain_VPA8.1_PDE2_CA3_Merge.oif	237.41059183756545	716.591467823572
201981	Rat_Brain_VPA8.1_PDE2_CA3_Merge.oif	268.48168158637196	583.866368286445
201981	Rat_Brain_VPA8.1_PDE2_CA3_Merge.oif	264.1900946044926	788.4587394411956
201981	Rat_Brain_VPA8.1_PDE2_CA3_Merge.oif	722.1882573106565	627.8250534822914
201981	Rat_Brain_VPA8.1_PDE2_CA3_Merge.oif	737.9812974039725	529.9502209816236
201981	Rat_Brain_VPA8.1_PDE2_CA3_Merge.oif	164.45361314561657	627.1711899791231
201981	Rat_Brain_VPA8.1_PDE2_CA3_Merge.oif	307.1059644232861	499.0134153158189
201982	Rat_Brain_VPA8.2_PDE2_CA3_Merge.oif	605.2854279242631	701.3006239364719
201982	Rat_Brain_VPA8.2_PDE2_CA3_Merge.oif	106.43135715060781	682.591935483871
201982	Rat_Brain_VPA8.2_PDE2_CA3_Merge.oif	182.649941948785	746.531954887218
201982	Rat_Brain_VPA8.2_PDE2_CA3_Merge.oif	210.9744160291887	573.9487388120423
201982	Rat_Brain_VPA8.2_PDE2_CA3_Merge.oif	119.477781575521	658.0646551724138
201982	Rat_Brain_VPA8.2_PDE2_CA3_Merge.oif	218.35594563802118	668.3632075471698
201982	Rat_Brain_VPA8.2_PDE2_CA3_Merge.oif	362.0382777913417	584.4845898530109
201982	Rat_Brain_VPA8.2_PDE2_CA3_Merge.oif	276.20653815375476	713.2113113735239
201982	Rat_Brain_VPA8.2_PDE2_CA3_Merge.oif	170.805161878798	928.851256281407
201982	Rat_Brain_VPA8.2_PDE2_CA3_Merge.oif	146.77227478027368	570.0397660818713
201982	Rat_Brain_VPA8.2_PDE2_CA3_Merge.oif	227.28244656033021	736.9086102719033
201982	Rat_Brain_VPA8.2_PDE2_CA3_Merge.oif	38.1092923990886	799.9864864864865
201982	Rat_Brain_VPA8.2_PDE2_CA3_Merge.oif	287.36466430664103	928.3620071684588
201982	Rat_Brain_VPA8.2_PDE2_CA3_Merge.oif	819.8647770182304	607.3827470686767
201982	Rat_Brain_VPA8.2_PDE2_CA3_Merge.oif	142.4806877983943	660.3626506024096
201982	Rat_Brain_VPA8.2_PDE2_CA3_Merge.oif	146.6006113009985	619.4344262295082
201982	Rat_Brain_VPA8.2_PDE2_CA3_Merge.oif	703.6486015489377	807.3337399365699
201982	Rat_Brain_VPA8.2_PDE2_CA3_Merge.oif	233.11900485568611	601.4374079528719
201982	Rat_Brain_VPA8.2_PDE2_CA3_Merge.oif	709.1418328857433	644.2948438634713
201982	Rat_Brain_VPA8.2_PDE2_CA3_Merge.oif	29.011127997504385	701.7218934911242
201982	Rat_Brain_VPA8.2_PDE2_CA3_Merge.oif	274.6615668402782	832.158125
201982	Rat_Brain_VPA8.2_PDE2_CA3_Merge.oif	405.1258110894103	726.0699152542373
201982	Rat_Brain_VPA8.2_PDE2_CA3_Merge.oif	239.8138805474179	1071.4581245526128
201982	Rat_Brain_VPA8.2_PDE2_CA3_Merge.oif	165.31193054199244	627.0103842159917
201982	Rat_Brain_VPA8.2_PDE2_CA3_Merge.oif	171.66347927517387	759.0
201982	Rat_Brain_VPA8.2_PDE2_CA3_Merge.oif	190.0314715576175	602.5709123757904
201982	Rat_Brain_VPA8.2_PDE2_CA3_Merge.oif	163.25196879069037	757.0283911671925
201982	Rat_Brain_VPA8.2_PDE2_CA3_Merge.oif	371.8230961100266	838.6542012927055
201982	Rat_Brain_VPA8.2_PDE2_CA3_Merge.oif	147.28726521809918	708.6550116550117
201982	Rat_Brain_VPA8.2_PDE2_CA3_Merge.oif	25.749521891276082	1442.6666666666667
201982	Rat_Brain_VPA8.2_PDE2_CA3_Merge.oif	142.82401475694465	1334.5132211538462
201982	Rat_Brain_VPA8.2_PDE2_CA3_Merge.oif	221.44588826497431	710.5798449612403
201982	Rat_Brain_VPA8.2_PDE2_CA3_Merge.oif	130.80757120768249	630.2388451443569
201982	Rat_Brain_VPA8.2_PDE2_CA3_Merge.oif	215.26600301106802	633.2320574162679
201982	Rat_Brain_VPA8.2_PDE2_CA3_Merge.oif	137.67411037868945	572.1546134663341
201982	Rat_Brain_VPA8.2_PDE2_CA3_Merge.oif	229.68573527018262	823.3669656203289
201982	Rat_Brain_VPA8.2_PDE2_CA3_Merge.oif	236.03728400336408	896.0065454545454
201982	Rat_Brain_VPA8.2_PDE2_CA3_Merge.oif	725.6215268961599	595.0312278211497
201982	Rat_Brain_VPA8.2_PDE2_CA3_Merge.oif	172.17846971299937	779.3290129611166
201982	Rat_Brain_VPA8.2_PDE2_CA3_Merge.oif	97.50485622829876	713.2552816901408
201982	Rat_Brain_VPA8.2_PDE2_CA3_Merge.oif	33.474378458658904	563.7897435897436
201982	Rat_Brain_VPA8.2_PDE2_CA3_Merge.oif	39.825927191840336	546.4396551724138
201982	Rat_Brain_VPA8.2_PDE2_CA3_Merge.oif	470.1862697347012	740.4187659729829
201982	Rat_Brain_VPA8.2_PDE2_CA3_Merge.oif	63.68715081108951	773.3854447439353
201982	Rat_Brain_VPA8.2_PDE2_CA3_Merge.oif	94.24325012207045	700.9326047358834
201982	Rat_Brain_VPA8.2_PDE2_CA3_Merge.oif	118.2761372205948	903.5399129172714
201982	Rat_Brain_VPA8.2_PDE2_CA3_Merge.oif	1259.666610921226	623.856364131916
201982	Rat_Brain_VPA8.2_PDE2_CA3_Merge.oif	254.0619493272573	923.7439189189189
201982	Rat_Brain_VPA8.2_PDE2_CA3_Merge.oif	111.58126152886302	728.8707692307693
201982	Rat_Brain_VPA8.2_PDE2_CA3_Merge.oif	119.82110853407136	787.1375358166189
201982	Rat_Brain_VPA8.2_PDE2_CA3_Merge.oif	17.68133836534291	646.9514563106796
201982	Rat_Brain_VPA8.2_PDE2_CA3_Merge.oif	143.68233215332052	798.9390681003584
201982	Rat_Brain_VPA8.2_PDE2_CA3_Merge.oif	137.84577385796462	525.9887920298879
201982	Rat_Brain_VPA8.2_PDE2_CA3_Merge.oif	82.74179701063382	752.6099585062241
201982	Rat_Brain_VPA8.2_PDE2_CA3_Merge.oif	82.57013353135864	753.975051975052
201982	Rat_Brain_VPA8.2_PDE2_CA3_Merge.oif	127.37430162217902	531.6509433962265
201982	Rat_Brain_VPA8.2_PDE2_CA3_Merge.oif	420.91885118272637	524.0660685154976
201982	Rat_Brain_VPA8.2_PDE2_CA3_Merge.oif	211.31774298773905	668.1145410235581
201982	Rat_Brain_VPA8.2_PDE2_CA3_Merge.oif	186.25487501356363	679.5290322580645
201982	Rat_Brain_VPA8.2_PDE2_CA3_Merge.oif	253.89028584798217	623.9371196754564
201982	Rat_Brain_VPA8.2_PDE2_CA3_Merge.oif	101.79644321017811	587.4789207419899
201983	Rat_Brain_VPA8DX_PDE2_CA3_Merge_2.oif	20052.69766805016	1016.7363586556406
201983	Rat_Brain_VPA8DX_PDE2_CA3_Merge_2.oif	23.34623318142365	777.5073529411765
201983	Rat_Brain_VPA8DX_PDE2_CA3_Merge_2.oif	20.599617513020863	631.2
201984	Rat_Brain_VPA13.1_PDE2_CA3_Merge.oif	25.062867974175383	887.0958904109589
201984	Rat_Brain_VPA13.1_PDE2_CA3_Merge.oif	26.264512329101603	737.4901960784314
201984	Rat_Brain_VPA13.1_PDE2_CA3_Merge.oif	231.57403354220955	1019.128243143069
201984	Rat_Brain_VPA13.1_PDE2_CA3_Merge.oif	137.67411037868945	955.5673316708229
201984	Rat_Brain_VPA13.1_PDE2_CA3_Merge.oif	300.23942525227915	885.5162950257289
201984	Rat_Brain_VPA13.1_PDE2_CA3_Merge.oif	219.72925347222255	737.92421875
201984	Rat_Brain_VPA13.1_PDE2_CA3_Merge.oif	124.28435899522587	1138.6906077348067
201984	Rat_Brain_VPA13.1_PDE2_CA3_Merge.oif	174.753421902127	641.221021611002
201984	Rat_Brain_VPA13.1_PDE2_CA3_Merge.oif	215.78099344889355	1141.1225139220367
201984	Rat_Brain_VPA13.1_PDE2_CA3_Merge.oif	97.67651970757393	938.0773286467487
201984	Rat_Brain_VPA13.1_PDE2_CA3_Merge.oif	184.36657674153676	957.8463687150838
201984	Rat_Brain_VPA13.1_PDE2_CA3_Merge.oif	229.34240831163228	1044.4206586826347
201984	Rat_Brain_VPA13.1_PDE2_CA3_Merge.oif	224.02084045410191	951.9908045977012
201984	Rat_Brain_VPA13.1_PDE2_CA3_Merge.oif	649.2312786187076	903.9944473823374
201984	Rat_Brain_VPA13.1_PDE2_CA3_Merge.oif	651.8062308078352	965.0658414537793
201984	Rat_Brain_VPA13.1_PDE2_CA3_Merge.oif	190.546461995443	1186.228828828829
201984	Rat_Brain_VPA13.1_PDE2_CA3_Merge.oif	202.21957858615482	755.0398981324279
201984	Rat_Brain_VPA13.1_PDE2_CA3_Merge.oif	130.97923468695765	1058.300131061599
201984	Rat_Brain_VPA13.1_PDE2_CA3_Merge.oif	80.68183525933172	634.0723404255319
201984	Rat_Brain_VPA13.1_PDE2_CA3_Merge.oif	124.1126955159507	585.4813278008298
201984	Rat_Brain_VPA13.1_PDE2_CA3_Merge.oif	144.5406495496964	720.5475059382422
201984	Rat_Brain_VPA13.1_PDE2_CA3_Merge.oif	114.84286763509131	994.0822122571002
201984	Rat_Brain_VPA13.1_PDE2_CA3_Merge.oif	160.33368964301238	897.1573875802998
201984	Rat_Brain_VPA13.1_PDE2_CA3_Merge.oif	58.70890991210946	568.4619883040936
201984	Rat_Brain_VPA13.1_PDE2_CA3_Merge.oif	480.6577419704869	871.1367857142857
201984	Rat_Brain_VPA13.1_PDE2_CA3_Merge.oif	240.32887098524344	828.4842857142858
201984	Rat_Brain_VPA13.1_PDE2_CA3_Merge.oif	189.00149068196646	843.1989100817439
201984	Rat_Brain_VPA13.1_PDE2_CA3_Merge.oif	162.90864183214	636.9388830347734
201984	Rat_Brain_VPA13.1_PDE2_CA3_Merge.oif	167.71521925184487	662.2947799385876
201984	Rat_Brain_VPA13.1_PDE2_CA3_Merge.oif	142.30902431911915	1068.9047044632086
201984	Rat_Brain_VPA13.1_PDE2_CA3_Merge.oif	248.74038146972694	758.4582470669427
201984	Rat_Brain_VPA13.1_PDE2_CA3_Merge.oif	103.68474148220501	1312.705298013245
201984	Rat_Brain_VPA13.1_PDE2_CA3_Merge.oif	98.5348371039498	780.7682926829268
201984	Rat_Brain_VPA13.1_PDE2_CA3_Merge.oif	43.77418721516934	967.2470588235294
201984	Rat_Brain_VPA13.1_PDE2_CA3_Merge.oif	378.5179718017584	883.162358276644
201984	Rat_Brain_VPA13.1_PDE2_CA3_Merge.oif	81.71181613498277	1198.6911764705883
201984	Rat_Brain_VPA13.1_PDE2_CA3_Merge.oif	32.27273410373269	1551.2446808510638
201984	Rat_Brain_VPA13.1_PDE2_CA3_Merge.oif	36.39265760633686	1335.5566037735848
201984	Rat_Brain_VPA13.1_PDE2_CA3_Merge.oif	106.43135715060781	988.9322580645161
201984	Rat_Brain_VPA13.1_PDE2_CA3_Merge.oif	401.6925415039069	1206.2799145299145
201984	Rat_Brain_VPA13.1_PDE2_CA3_Merge.oif	170.11850796169733	894.8375378405651
201984	Rat_Brain_VPA13.1_PDE2_CA3_Merge.oif	162.39365139431447	1234.8932346723045
201984	Rat_Brain_VPA13.1_PDE2_CA3_Merge.oif	94.24325012207045	1125.3060109289618
201984	Rat_Brain_VPA13.1_PDE2_CA3_Merge.oif	216.63931084526945	827.6275752773375
201984	Rat_Brain_VPA13.1_PDE2_CA3_Merge.oif	180.93330715603327	1093.225806451613
201984	Rat_Brain_VPA13.1_PDE2_CA3_Merge.oif	519.4536882866761	1007.297091870456
201984	Rat_Brain_VPA13.1_PDE2_CA3_Merge.oif	135.78581210666252	900.7319848293299
201984	Rat_Brain_VPA13.1_PDE2_CA3_Merge.oif	220.7592343478736	1005.6275272161741
201984	Rat_Brain_VPA13.1_PDE2_CA3_Merge.oif	190.88978895399333	1246.855215827338
201984	Rat_Brain_VPA13.1_PDE2_CA3_Merge.oif	342.81196811252227	1238.57185778668
201984	Rat_Brain_VPA13.1_PDE2_CA3_Merge.oif	255.43525716145874	1162.565188172043
201984	Rat_Brain_VPA13.1_PDE2_CA3_Merge.oif	389.6760979546447	1205.403524229075
201984	Rat_Brain_VPA13.1_PDE2_CA3_Merge.oif	265.9067293972443	879.6391220142027
201984	Rat_Brain_VPA13.1_PDE2_CA3_Merge.oif	150.3772078450523	1039.3002283105022
201984	Rat_Brain_VPA13.1_PDE2_CA3_Merge.oif	10.299808756510432	1219.5
201984	Rat_Brain_VPA13.1_PDE2_CA3_Merge.oif	91.3249709743925	1021.327067669173
201984	Rat_Brain_VPA13.1_PDE2_CA3_Merge.oif	155.35544874403234	916.0563535911602
201984	Rat_Brain_VPA13.1_PDE2_CA3_Merge.oif	362.7249317084424	806.0785612872693
201984	Rat_Brain_VPA13.1_PDE2_CA3_Merge.oif	486.66596374511795	1035.8814814814814
201984	Rat_Brain_VPA13.1_PDE2_CA3_Merge.oif	241.87384229871998	1150.6053938963805
201984	Rat_Brain_VPA13.1_PDE2_CA3_Merge.oif	172.17846971299937	1180.1824526420737
201984	Rat_Brain_VPA13.1_PDE2_CA3_Merge.oif	204.4512038167321	1336.486146095718
201984	Rat_Brain_VPA13.1_PDE2_CA3_Merge.oif	64.71713168674054	1302.4933687002654
201984	Rat_Brain_VPA13.1_PDE2_CA3_Merge.oif	67.97873779296886	732.0126262626262
201984	Rat_Brain_VPA13.1_PDE2_CA3_Merge.oif	141.10737996419292	874.3321167883212
201984	Rat_Brain_VPA13.1_PDE2_CA3_Merge.oif	154.49713134765648	1415.0466666666666
201984	Rat_Brain_VPA13.1_PDE2_CA3_Merge.oif	83.25678744845933	1292.3896907216495
201984	Rat_Brain_VPA13.1_PDE2_CA3_Merge.oif	299.5527713351784	1269.6022922636103
201984	Rat_Brain_VPA13.1_PDE2_CA3_Merge.oif	409.58906155056485	1126.0561609388096
201984	Rat_Brain_VPA13.1_PDE2_CA3_Merge.oif	80.16684482150619	938.3276231263384
201984	Rat_Brain_VPA13.1_PDE2_CA3_Merge.oif	197.2413376871748	826.2610966057441
201984	Rat_Brain_VPA13.1_PDE2_CA3_Merge.oif	22.316252305772604	1093.623076923077
201984	Rat_Brain_VPA13.1_PDE2_CA3_Merge.oif	361.5232873535162	1314.3736942070275
201984	Rat_Brain_VPA13.1_PDE2_CA3_Merge.oif	244.79212144639797	1078.3716690042077
201984	Rat_Brain_VPA13.1_PDE2_CA3_Merge.oif	313.11418619791715	999.0356359649123
201984	Rat_Brain_VPA13.1_PDE2_CA3_Merge.oif	390.5344153510206	1061.7586813186813
201984	Rat_Brain_VPA13.1_PDE2_CA3_Merge.oif	288.22298170301696	1247.9481834425253
201984	Rat_Brain_VPA13.1_PDE2_CA3_Merge.oif	241.18718838161928	1483.43487544484
201984	Rat_Brain_VPA13.1_PDE2_CA3_Merge.oif	73.98695956759994	1377.4709976798144
201984	Rat_Brain_VPA13.1_PDE2_CA3_Merge.oif	125.65766682942728	1254.200819672131
201984	Rat_Brain_VPA13.1_PDE2_CA3_Merge.oif	114.84286763509131	1421.5530642750373
201985	Rat_Brain_VPA13.4_PDE2_CA3_Merge.oif	42.74420633951829	1665.7469879518073
201985	Rat_Brain_VPA13.4_PDE2_CA3_Merge.oif	44.117514173719684	513.2373540856031
201985	Rat_Brain_VPA13.4_PDE2_CA3_Merge.oif	112.26791544596371	1273.8639143730886
201985	Rat_Brain_VPA13.4_PDE2_CA3_Merge.oif	118.61946417914515	1083.2358900144718
201985	Rat_Brain_VPA13.4_PDE2_CA3_Merge.oif	152.78049655490474	2617.4539325842698
201985	Rat_Brain_VPA13.4_PDE2_CA3_Merge.oif	133.03919643825975	1918.8012903225806
201985	Rat_Brain_VPA13.4_PDE2_CA3_Merge.oif	375.77135613335565	1295.051621745089
201985	Rat_Brain_VPA13.4_PDE2_CA3_Merge.oif	256.46523803710977	2238.9357429718875
201985	Rat_Brain_VPA13.4_PDE2_CA3_Merge.oif	241.35885186089448	1528.3250355618777
201985	Rat_Brain_VPA13.4_PDE2_CA3_Merge.oif	25.23453145345056	1098.6258503401361
201985	Rat_Brain_VPA13.4_PDE2_CA3_Merge.oif	348.1335359700526	1278.1656804733727
201985	Rat_Brain_VPA13.4_PDE2_CA3_Merge.oif	91.49663445366768	1282.9249530956847
201985	Rat_Brain_VPA13.4_PDE2_CA3_Merge.oif	175.4400758192277	1342.884540117417
201985	Rat_Brain_VPA13.4_PDE2_CA3_Merge.oif	516.1920821804479	1564.8217492517458
201985	Rat_Brain_VPA13.4_PDE2_CA3_Merge.oif	12.359770507812518	990.2638888888889
201985	Rat_Brain_VPA13.4_PDE2_CA3_Merge.oif	82.91346048990899	1616.8302277432713
201985	Rat_Brain_VPA13.4_PDE2_CA3_Merge.oif	200.50294379340306	1612.9443493150684
201985	Rat_Brain_VPA13.4_PDE2_CA3_Merge.oif	209.42944471571212	1074.5081967213114
201985	Rat_Brain_VPA13.4_PDE2_CA3_Merge.oif	132.86753295898458	1871.3010335917313
201985	Rat_Brain_VPA13.4_PDE2_CA3_Merge.oif	32.10107062445751	1127.855614973262
201985	Rat_Brain_VPA13.4_PDE2_CA3_Merge.oif	161.19200703938827	1102.7305644302448
201985	Rat_Brain_VPA13.4_PDE2_CA3_Merge.oif	291.3129243299701	993.5486152033
201985	Rat_Brain_VPA13.4_PDE2_CA3_Merge.oif	137.84577385796462	896.9663760896638
201985	Rat_Brain_VPA13.4_PDE2_CA3_Merge.oif	122.56772420247415	1157.8879551820728
201985	Rat_Brain_VPA13.4_PDE2_CA3_Merge.oif	320.3240523274744	2042.0793140407288
201985	Rat_Brain_VPA13.4_PDE2_CA3_Merge.oif	224.87915785047775	2117.413740458015
201985	Rat_Brain_VPA13.4_PDE2_CA3_Merge.oif	383.49621270073845	1716.1154879140554
201985	Rat_Brain_VPA13.4_PDE2_CA3_Merge.oif	51.32738030327699	1937.2040133779265
201985	Rat_Brain_VPA13.4_PDE2_CA3_Merge.oif	660.7327317301442	1297.9534944141335
201985	Rat_Brain_VPA13.4_PDE2_CA3_Merge.oif	272.6016050889761	732.4313602015113
201985	Rat_Brain_VPA13.4_PDE2_CA3_Merge.oif	85.14508572048625	1204.883064516129
201985	Rat_Brain_VPA13.4_PDE2_CA3_Merge.oif	124.62768595377622	1058.8264462809918
201985	Rat_Brain_VPA13.4_PDE2_CA3_Merge.oif	226.76745612250468	787.4284632853899
201985	Rat_Brain_VPA13.4_PDE2_CA3_Merge.oif	230.37238918728332	795.3628912071536
201985	Rat_Brain_VPA13.4_PDE2_CA3_Merge.oif	603.9121200900616	1303.9963047185902
201985	Rat_Brain_VPA13.4_PDE2_CA3_Merge.oif	17.16634792751739	460.5
201985	Rat_Brain_VPA13.4_PDE2_CA3_Merge.oif	519.7970152452265	984.5967635402906
201985	Rat_Brain_VPA13.4_PDE2_CA3_Merge.oif	590.1790417480478	748.4374636416521
201985	Rat_Brain_VPA13.4_PDE2_CA3_Merge.oif	716.1800355360253	963.2727708533077
201985	Rat_Brain_VPA13.4_PDE2_CA3_Merge.oif	202.90623250325552	805.5067681895093
201985	Rat_Brain_VPA13.4_PDE2_CA3_Merge.oif	86.17506659613728	715.8346613545817
201985	Rat_Brain_VPA13.4_PDE2_CA3_Merge.oif	287.36466430664103	768.8148148148148
201985	Rat_Brain_VPA13.4_PDE2_CA3_Merge.oif	10.643135715060781	531.8548387096774
201985	Rat_Brain_VPA13.4_PDE2_CA3_Merge.oif	110.3796171739368	889.5054432348367
201985	Rat_Brain_VPA13.4_PDE2_CA3_Merge.oif	19.569636637369822	519.4122807017544
201985	Rat_Brain_VPA13.4_PDE2_CA3_Merge.oif	429.8453521050354	579.1805111821086
201985	Rat_Brain_VPA13.4_PDE2_CA3_Merge.oif	75.01694044325099	657.1670480549199
201985	Rat_Brain_VPA13.4_PDE2_CA3_Merge.oif	45.147495049370725	627.5703422053232
201985	Rat_Brain_VPA13.4_PDE2_CA3_Merge.oif	10.986462673611127	642.625
201985	Rat_Brain_VPA13.4_PDE2_CA3_Merge.oif	186.7698654513892	632.6764705882352
201985	Rat_Brain_VPA13.4_PDE2_CA3_Merge.oif	284.9613755967886	614.3246987951808
201985	Rat_Brain_VPA13.4_PDE2_CA3_Merge.oif	208.74279079861142	741.8873355263158
201985	Rat_Brain_VPA13.4_PDE2_CA3_Merge.oif	165.48359402126763	588.0477178423237
201985	Rat_Brain_VPA13.4_PDE2_CA3_Merge.oif	207.19781948513486	595.1971830985915
201985	Rat_Brain_VPA13.4_PDE2_CA3_Merge.oif	133.55418687608528	656.0642673521851
201985	Rat_Brain_VPA13.4_PDE2_CA3_Merge.oif	301.7843965657557	1278.519340159272
201985	Rat_Brain_VPA13.4_PDE2_CA3_Merge.oif	394.6543388536248	831.592431491953
201985	Rat_Brain_VPA13.4_PDE2_CA3_Merge.oif	90.98164401584216	643.6283018867924
201985	Rat_Brain_VPA13.4_PDE2_CA3_Merge.oif	308.6509357367626	1088.9549499443826
201985	Rat_Brain_VPA13.4_PDE2_CA3_Merge.oif	228.65575439453158	624.8573573573574
201985	Rat_Brain_VPA13.4_PDE2_CA3_Merge.oif	75.87525783962685	680.4660633484162
201985	Rat_Brain_VPA13.4_PDE2_CA3_Merge.oif	189.8598080783423	588.0406871609404
201985	Rat_Brain_VPA13.4_PDE2_CA3_Merge.oif	91.83996141221802	699.622429906542
201985	Rat_Brain_VPA13.4_PDE2_CA3_Merge.oif	90.80998053656697	592.015122873346
201985	Rat_Brain_VPA13.4_PDE2_CA3_Merge.oif	164.96860358344207	645.4120707596254
201985	Rat_Brain_VPA13.4_PDE2_CA3_Merge.oif	392.59437710232265	804.5745518146043
201985	Rat_Brain_VPA13.4_PDE2_CA3_Merge.oif	52.529024658203205	665.1209150326797
201985	Rat_Brain_VPA13.4_PDE2_CA3_Merge.oif	369.248143920899	920.6099488609949
201985	Rat_Brain_VPA13.4_PDE2_CA3_Merge.oif	121.5377433268231	644.4717514124294
201985	Rat_Brain_VPA13.4_PDE2_CA3_Merge.oif	936.2526159667983	1222.8028969563622
201985	Rat_Brain_VPA13.4_PDE2_CA3_Merge.oif	208.22780036078592	606.4468260511129
201985	Rat_Brain_VPA13.4_PDE2_CA3_Merge.oif	131.83755208333355	699.6236979166666
201985	Rat_Brain_VPA13.4_PDE2_CA3_Merge.oif	240.50053446451858	610.0770877944326
201985	Rat_Brain_VPA13.4_PDE2_CA3_Merge.oif	214.9226760525177	655.0239616613419
201985	Rat_Brain_VPA13.4_PDE2_CA3_Merge.oif	395.5126562500006	924.6284722222222
201985	Rat_Brain_VPA13.4_PDE2_CA3_Merge.oif	58.193919474283945	725.9587020648968
201985	Rat_Brain_VPA13.4_PDE2_CA3_Merge.oif	81.36848917643242	727.2004219409283
201985	Rat_Brain_VPA13.4_PDE2_CA3_Merge.oif	167.20022881401934	697.3213552361397
201985	Rat_Brain_VPA13.4_PDE2_CA3_Merge.oif	122.56772420247415	644.5994397759104
201985	Rat_Brain_VPA13.4_PDE2_CA3_Merge.oif	215.95265692816872	742.8593004769475
201985	Rat_Brain_VPA13.4_PDE2_CA3_Merge.oif	277.2365190294058	649.7201238390093
201985	Rat_Brain_VPA13.4_PDE2_CA3_Merge.oif	160.67701660156277	690.9594017094017
201985	Rat_Brain_VPA13.4_PDE2_CA3_Merge.oif	333.02714979383734	681.901030927835
201985	Rat_Brain_VPA13.4_PDE2_CA3_Merge.oif	152.78049655490474	748.6157303370786
201985	Rat_Brain_VPA13.4_PDE2_CA3_Merge.oif	390.01942491319505	807.2099471830986
201985	Rat_Brain_VPA13.4_PDE2_CA3_Merge.oif	101.96810668945328	842.4023569023569
201985	Rat_Brain_VPA13.4_PDE2_CA3_Merge.oif	487.1809541829435	652.5366455250177
201985	Rat_Brain_VPA13.4_PDE2_CA3_Merge.oif	290.62627041286936	918.4134672179563
201985	Rat_Brain_VPA13.4_PDE2_CA3_Merge.oif	215.95265692816872	983.956279809221
201985	Rat_Brain_VPA13.4_PDE2_CA3_Merge.oif	119.477781575521	705.1077586206897
201985	Rat_Brain_VPA13.4_PDE2_CA3_Merge.oif	263.16011372884157	795.450750163079
201985	Rat_Brain_VPA13.4_PDE2_CA3_Merge.oif	86.51839355468763	699.968253968254
201985	Rat_Brain_VPA13.4_PDE2_CA3_Merge.oif	77.59189263237859	646.3008849557522
201986	Rat_Brain_VPA11,1_1_PDE2_CA3_Merge,oif	270.37	1356.31
201986	Rat_Brain_VPA11,1_1_PDE2_CA3_Merge,oif	268.31	1044.38
201986	Rat_Brain_VPA11,1_1_PDE2_CA3_Merge,oif	379.033	997.929
201986	Rat_Brain_VPA11,1_1_PDE2_CA3_Merge,oif	169.089	1141.92
201986	Rat_Brain_VPA11,1_1_PDE2_CA3_Merge,oif	68.4937	1070.07
201986	Rat_Brain_VPA11,1_1_PDE2_CA3_Merge,oif	60.5972	1173.3
201986	Rat_Brain_VPA11,1_1_PDE2_CA3_Merge,oif	102.14	971.943
201986	Rat_Brain_VPA11,1_1_PDE2_CA3_Merge,oif	72.957	891.998
201986	Rat_Brain_VPA11,1_1_PDE2_CA3_Merge,oif	277.752	1426.89
201986	Rat_Brain_VPA11,1_1_PDE2_CA3_Merge,oif	119.306	861.901
201986	Rat_Brain_VPA11,1_1_PDE2_CA3_Merge,oif	244.62	962.4
201986	Rat_Brain_VPA11,1_1_PDE2_CA3_Merge,oif	117.074	906.304
201986	Rat_Brain_VPA11,1_1_PDE2_CA3_Merge,oif	262.817	856.145
201986	Rat_Brain_VPA11,1_1_PDE2_CA3_Merge,oif	33.4744	1149.04
201986	Rat_Brain_VPA11,1_1_PDE2_CA3_Merge,oif	221.961	1061.83
201986	Rat_Brain_VPA11,1_1_PDE2_CA3_Merge,oif	128.404	920.35
201986	Rat_Brain_VPA11,1_1_PDE2_CA3_Merge,oif	30.2128	755.398
201986	Rat_Brain_VPA11,1_1_PDE2_CA3_Merge,oif	22.3163	776.215
201986	Rat_Brain_VPA11,1_1_PDE2_CA3_Merge,oif	438.6	1137.09
201986	Rat_Brain_VPA11,1_1_PDE2_CA3_Merge,oif	447.012	992.058
201986	Rat_Brain_VPA11,1_1_PDE2_CA3_Merge,oif	165.827	954.464
201986	Rat_Brain_VPA11,1_1_PDE2_CA3_Merge,oif	304.188	1097.82
201986	Rat_Brain_VPA11,1_1_PDE2_CA3_Merge,oif	180.418	1179.94
201986	Rat_Brain_VPA11,1_1_PDE2_CA3_Merge,oif	373.368	987.693
201986	Rat_Brain_VPA11,1_1_PDE2_CA3_Merge,oif	160.849	964.175
201986	Rat_Brain_VPA11,1_1_PDE2_CA3_Merge,oif	193.465	1201.49
201986	Rat_Brain_VPA11,1_1_PDE2_CA3_Merge,oif	11.6731	832.044
201986	Rat_Brain_VPA11,1_1_PDE2_CA3_Merge,oif	18.7113	862.138
201986	Rat_Brain_VPA11,1_1_PDE2_CA3_Merge,oif	289.94	979.989
201986	Rat_Brain_VPA11,1_1_PDE2_CA3_Merge,oif	179.217	990.888
201986	Rat_Brain_VPA11,1_1_PDE2_CA3_Merge,oif	203.765	924.331
201986	Rat_Brain_VPA11,1_1_PDE2_CA3_Merge,oif	107.805	1385.64
201986	Rat_Brain_VPA11,1_1_PDE2_CA3_Merge,oif	179.56	904.641
201986	Rat_Brain_VPA11,1_1_PDE2_CA3_Merge,oif	145.571	1040.14
201986	Rat_Brain_VPA11,1_1_PDE2_CA3_Merge,oif	54.2457	916.016
201986	Rat_Brain_VPA11,1_1_PDE2_CA3_Merge,oif	53.9023	937.608
201986	Rat_Brain_VPA11,1_1_PDE2_CA3_Merge,oif	245.479	1268.71
201986	Rat_Brain_VPA11,1_1_PDE2_CA3_Merge,oif	329.766	1718.27
201986	Rat_Brain_VPA11,1_1_PDE2_CA3_Merge,oif	103.17	1122.07
201986	Rat_Brain_VPA11,1_1_PDE2_CA3_Merge,oif	254.749	1024.28
201986	Rat_Brain_VPA11,1_1_PDE2_CA3_Merge,oif	275.52	1191.02
201986	Rat_Brain_VPA11,1_1_PDE2_CA3_Merge,oif	198.615	1225.32
201986	Rat_Brain_VPA11,1_1_PDE2_CA3_Merge,oif	32.9594	866.74
201986	Rat_Brain_VPA11,1_1_PDE2_CA3_Merge,oif	89.4367	847.334
201986	Rat_Brain_VPA11,1_1_PDE2_CA3_Merge,oif	178.873	874.411
201986	Rat_Brain_VPA11,1_1_PDE2_CA3_Merge,oif	694.207	927.016
201986	Rat_Brain_VPA11,1_1_PDE2_CA3_Merge,oif	154.669	995.375
201986	Rat_Brain_VPA11,1_1_PDE2_CA3_Merge,oif	175.268	867.01
201986	Rat_Brain_VPA11,1_1_PDE2_CA3_Merge,oif	105.23	1241.44
201986	Rat_Brain_VPA11,1_1_PDE2_CA3_Merge,oif	100.423	887.856
201986	Rat_Brain_VPA11,1_1_PDE2_CA3_Merge,oif	88.75	1120.12
201986	Rat_Brain_VPA11,1_1_PDE2_CA3_Merge,oif	86.1751	872.239
201986	Rat_Brain_VPA11,1_1_PDE2_CA3_Merge,oif	217.841	924.568
201986	Rat_Brain_VPA11,1_1_PDE2_CA3_Merge,oif	18.883	1037.3
201986	Rat_Brain_VPA11,1_1_PDE2_CA3_Merge,oif	46.3491	1028.31
201986	Rat_Brain_VPA11,1_1_PDE2_CA3_Merge,oif	389.676	1157.27
201986	Rat_Brain_VPA11,1_1_PDE2_CA3_Merge,oif	19.398	962.965
201986	Rat_Brain_VPA11,1_1_PDE2_CA3_Merge,oif	123.598	1185.03
201986	Rat_Brain_VPA11,1_1_PDE2_CA3_Merge,oif	24.7195	941.66
201986	Rat_Brain_VPA11,1_1_PDE2_CA3_Merge,oif	53.3873	1085.19
201986	Rat_Brain_VPA11,1_1_PDE2_CA3_Merge,oif	46.6925	923.809
201986	Rat_Brain_VPA11,1_1_PDE2_CA3_Merge,oif	223.506	904.818
201986	Rat_Brain_VPA11,1_1_PDE2_CA3_Merge,oif	343.842	996.56
201986	Rat_Brain_VPA11,1_1_PDE2_CA3_Merge,oif	235.866	828.962
201986	Rat_Brain_VPA11,1_1_PDE2_CA3_Merge,oif	18.0247	825.505
201986	Rat_Brain_VPA11,1_1_PDE2_CA3_Merge,oif	213.034	805.801
201986	Rat_Brain_VPA11,1_1_PDE2_CA3_Merge,oif	169.432	746.553
201986	Rat_Brain_VPA11,1_1_PDE2_CA3_Merge,oif	218.528	1074.18
201986	Rat_Brain_VPA11,1_1_PDE2_CA3_Merge,oif	189.001	952.391
201986	Rat_Brain_VPA11,1_1_PDE2_CA3_Merge,oif	76.0469	888.747
201986	Rat_Brain_VPA11,1_1_PDE2_CA3_Merge,oif	181.963	1073.57
201986	Rat_Brain_VPA11,1_1_PDE2_CA3_Merge,oif	163.939	883.807
201986	Rat_Brain_VPA11,1_1_PDE2_CA3_Merge,oif	217.154	1128.36
201986	Rat_Brain_VPA11,1_1_PDE2_CA3_Merge,oif	131.494	893.949
201986	Rat_Brain_VPA11,1_1_PDE2_CA3_Merge,oif	210.459	957.993
201986	Rat_Brain_VPA11,1_1_PDE2_CA3_Merge,oif	179.732	919.61
201986	Rat_Brain_VPA11,1_1_PDE2_CA3_Merge,oif	204.28	938.104
201986	Rat_Brain_VPA11,1_1_PDE2_CA3_Merge,oif	147.459	1014.96
201986	Rat_Brain_VPA11,1_1_PDE2_CA3_Merge,oif	122.911	934.429
201986	Rat_Brain_VPA11,1_1_PDE2_CA3_Merge,oif	206.34	958.944
201986	Rat_Brain_VPA11,1_1_PDE2_CA3_Merge,oif	366.502	1106.84
201986	Rat_Brain_VPA11,1_1_PDE2_CA3_Merge,oif	383.668	1196.85
201986	Rat_Brain_VPA11,1_1_PDE2_CA3_Merge,oif	44.1175	660.751
201986	Rat_Brain_VPA11,1_1_PDE2_CA3_Merge,oif	157.244	966.412
201986	Rat_Brain_VPA11,1_1_PDE2_CA3_Merge,oif	167.715	803.194
201986	Rat_Brain_VPA11,1_1_PDE2_CA3_Merge,oif	146.601	669.54
201986	Rat_Brain_VPA11,1_1_PDE2_CA3_Merge,oif	206.34	1109.16
201986	Rat_Brain_VPA11,1_1_PDE2_CA3_Merge,oif	57.3356	649.704
201986	Rat_Brain_VPA11,1_1_PDE2_CA3_Merge,oif	152.437	653.615
201986	Rat_Brain_VPA11,1_1_PDE2_CA3_Merge,oif	158.102	755.636
201986	Rat_Brain_VPA11,1_1_PDE2_CA3_Merge,oif	479.799	804.745
201986	Rat_Brain_VPA11,1_1_PDE2_CA3_Merge,oif	124.113	742.887
201986	Rat_Brain_VPA11,1_1_PDE2_CA3_Merge,oif	291.656	871.481
201986	Rat_Brain_VPA11,1_1_PDE2_CA3_Merge,oif	167.887	737.868
201986	Rat_Brain_VPA11,1_1_PDE2_CA3_Merge,oif	127.546	921.046
201986	Rat_Brain_VPA11,1_1_PDE2_CA3_Merge,oif	139.047	705.065
201986	Rat_Brain_VPA11,1_1_PDE2_CA3_Merge,oif	234.492	757.733
201986	Rat_Brain_VPA11,1_1_PDE2_CA3_Merge,oif	234.836	668.447
201986	Rat_Brain_VPA11,1_1_PDE2_CA3_Merge,oif	142.824	966.201
201986	Rat_Brain_VPA11,1_1_PDE2_CA3_Merge,oif	39.9976	755.236
201986	Rat_Brain_VPA11,1_1_PDE2_CA3_Merge,oif	766.992	1024.39
201986	Rat_Brain_VPA11,1_1_PDE2_CA3_Merge,oif	176.127	776.213
201986	Rat_Brain_VPA11,1_1_PDE2_CA3_Merge,oif	425.039	1312.6
201986	Rat_Brain_VPA11,1_1_PDE2_CA3_Merge,oif	195.868	626.89
201986	Rat_Brain_VPA11,1_1_PDE2_CA3_Merge,oif	362.553	1266.32
201986	Rat_Brain_VPA11,1_1_PDE2_CA3_Merge,oif	333.199	1062.36
201986	Rat_Brain_VPA11,1_1_PDE2_CA3_Merge,oif	147.631	770.75
201986	Rat_Brain_VPA11,1_1_PDE2_CA3_Merge,oif	38.1093	684.626
201986	Rat_Brain_VPA11,1_1_PDE2_CA3_Merge,oif	241.187	1329.06
201986	Rat_Brain_VPA11,1_1_PDE2_CA3_Merge,oif	19.5696	1074.18
201986	Rat_Brain_VPA11,1_1_PDE2_CA3_Merge,oif	133.211	796.601
201986	Rat_Brain_VPA11,1_1_PDE2_CA3_Merge,oif	101.625	559.63
201987	Rat_Brain_VPA11.2_PDE2_CA3_Merge.oif	307.2776279025613	669.4513966480447
201987	Rat_Brain_VPA11.2_PDE2_CA3_Merge.oif	254.2336128065325	762.713031735314
201987	Rat_Brain_VPA11.2_PDE2_CA3_Merge.oif	313.8008401150178	1189.5103938730854
201987	Rat_Brain_VPA11.2_PDE2_CA3_Merge.oif	56.820611640082554	752.5075528700906
201987	Rat_Brain_VPA11.2_PDE2_CA3_Merge.oif	157.5870739746096	889.5403050108932
201987	Rat_Brain_VPA11.2_PDE2_CA3_Merge.oif	179.04500888400634	648.8657718120805
201987	Rat_Brain_VPA11.2_PDE2_CA3_Merge.oif	165.99858445909314	931.7300930713548
201987	Rat_Brain_VPA11.2_PDE2_CA3_Merge.oif	693.177129313152	886.1545319465082
201987	Rat_Brain_VPA11.2_PDE2_CA3_Merge.oif	793.6002646891288	704.2182565433701
201987	Rat_Brain_VPA11.2_PDE2_CA3_Merge.oif	60.76887166341155	645.1892655367232
201987	Rat_Brain_VPA11.2_PDE2_CA3_Merge.oif	116.04451199001754	877.2041420118343
201987	Rat_Brain_VPA11.2_PDE2_CA3_Merge.oif	1254.1733795844202	937.283602518478
201987	Rat_Brain_VPA11.2_PDE2_CA3_Merge.oif	301.26940612793015	653.4279202279203
201987	Rat_Brain_VPA11.2_PDE2_CA3_Merge.oif	175.4400758192277	770.3454011741683
201987	Rat_Brain_VPA11.2_PDE2_CA3_Merge.oif	529.4101700846362	1147.8009079118028
201987	Rat_Brain_VPA11.2_PDE2_CA3_Merge.oif	32.61606106228304	605.7368421052631
201987	Rat_Brain_VPA11.2_PDE2_CA3_Merge.oif	181.2766341145836	934.8172348484849
201987	Rat_Brain_VPA11.2_PDE2_CA3_Merge.oif	233.977322252062	705.6434336023477
201987	Rat_Brain_VPA11.2_PDE2_CA3_Merge.oif	240.50053446451858	877.1691648822269
201987	Rat_Brain_VPA11.2_PDE2_CA3_Merge.oif	257.15189195421044	1354.8791722296396
201987	Rat_Brain_VPA11.2_PDE2_CA3_Merge.oif	116.04451199001754	687.0192307692307
201987	Rat_Brain_VPA11.2_PDE2_CA3_Merge.oif	610.9503227403438	785.6032593425119
201987	Rat_Brain_VPA11.2_PDE2_CA3_Merge.oif	143.167341715495	876.456834532374
201987	Rat_Brain_VPA11.2_PDE2_CA3_Merge.oif	119.13445461697067	778.671469740634
201987	Rat_Brain_VPA11.2_PDE2_CA3_Merge.oif	1148.2570128716382	749.6092091493497
201987	Rat_Brain_VPA11.2_PDE2_CA3_Merge.oif	356.54504645453613	842.2850264805007
201987	Rat_Brain_VPA11.2_PDE2_CA3_Merge.oif	274.1465764024527	678.5529117094552
201987	Rat_Brain_VPA11.2_PDE2_CA3_Merge.oif	35.534340209960995	547.6521739130435
201987	Rat_Brain_VPA11.2_PDE2_CA3_Merge.oif	72.78531521267372	782.436320754717
201987	Rat_Brain_VPA11.2_PDE2_CA3_Merge.oif	147.115601738824	1092.8249708284714
201987	Rat_Brain_VPA11.2_PDE2_CA3_Merge.oif	122.9110511610245	609.8547486033519
201987	Rat_Brain_VPA11.2_PDE2_CA3_Merge.oif	144.36898607042124	765.6777645659929
201987	Rat_Brain_VPA11.2_PDE2_CA3_Merge.oif	12.359770507812518	680.4583333333334
201987	Rat_Brain_VPA11.2_PDE2_CA3_Merge.oif	54.76064988878046	1081.6489028213166
201987	Rat_Brain_VPA11.2_PDE2_CA3_Merge.oif	507.0939177788636	760.2772511848341
201987	Rat_Brain_VPA11.2_PDE2_CA3_Merge.oif	306.7626374647357	981.8158925573587
201987	Rat_Brain_VPA11.2_PDE2_CA3_Merge.oif	375.08470221625487	1172.2736842105264
201987	Rat_Brain_VPA11.2_PDE2_CA3_Merge.oif	52.01403422037769	756.4950495049505
201987	Rat_Brain_VPA11.2_PDE2_CA3_Merge.oif	364.78489345974447	1059.1731764705883
201987	Rat_Brain_VPA11.2_PDE2_CA3_Merge.oif	398.0876084391282	954.372574385511
201987	Rat_Brain_VPA11.2_PDE2_CA3_Merge.oif	434.3086025661899	1091.1272727272728
201987	Rat_Brain_VPA11.2_PDE2_CA3_Merge.oif	247.7104005940759	850.2702702702703
201987	Rat_Brain_VPA11.2_PDE2_CA3_Merge.oif	964.7487535264771	976.9336298932384
201987	Rat_Brain_VPA11.2_PDE2_CA3_Merge.oif	55.96229424370668	853.601226993865
201987	Rat_Brain_VPA11.2_PDE2_CA3_Merge.oif	495.0774742296014	941.6629680998614
201987	Rat_Brain_VPA11.2_PDE2_CA3_Merge.oif	250.9720067003042	989.1621067031464
201987	Rat_Brain_VPA11.2_PDE2_CA3_Merge.oif	229.51407179090748	1019.6656694091249
201987	Rat_Brain_VPA11.2_PDE2_CA3_Merge.oif	351.3951420762809	1539.1895456766
201987	Rat_Brain_VPA11.2_PDE2_CA3_Merge.oif	147.115601738824	751.1400233372228
201987	Rat_Brain_VPA11.2_PDE2_CA3_Merge.oif	263.3317772081167	1754.6936114732725
201987	Rat_Brain_VPA11.2_PDE2_CA3_Merge.oif	283.9313947211376	1012.2775090689238
201987	Rat_Brain_VPA11.2_PDE2_CA3_Merge.oif	947.9257325575101	1153.7580586743934
201987	Rat_Brain_VPA11.2_PDE2_CA3_Merge.oif	218.184282158746	1251.786782061369
201987	Rat_Brain_VPA11.2_PDE2_CA3_Merge.oif	13.046424424913214	1649.2368421052631
201987	Rat_Brain_VPA11.2_PDE2_CA3_Merge.oif	139.73407212999155	774.4987714987715
201987	Rat_Brain_VPA11.2_PDE2_CA3_Merge.oif	84.1151048448352	1039.9
201988	Rat_Brain_VPA9DX_PDE2_CA3_Merge_2.oif	454.3932296413853	381.98866641480924
201988	Rat_Brain_VPA9DX_PDE2_CA3_Merge_2.oif	553.0997302246102	793.6045934202359
201988	Rat_Brain_VPA9DX_PDE2_CA3_Merge_2.oif	368.38982652452313	736.0829450139795
201988	Rat_Brain_VPA9DX_PDE2_CA3_Merge_2.oif	679.4440509711382	611.6480545730167
201988	Rat_Brain_VPA9DX_PDE2_CA3_Merge_2.oif	105.05804931640641	598.3022875816994
201988	Rat_Brain_VPA9DX_PDE2_CA3_Merge_2.oif	431.39032341851197	813.2128929566255
201988	Rat_Brain_VPA9DX_PDE2_CA3_Merge_2.oif	415.2539563666456	888.170731707317
201988	Rat_Brain_VPA9DX_PDE2_CA3_Merge_2.oif	140.76405300564258	632.1109756097561
201988	Rat_Brain_VPA9DX_PDE2_CA3_Merge_2.oif	615.070246242948	866.1147083449623
201988	Rat_Brain_VPA9DX_PDE2_CA3_Merge_2.oif	331.8255054389111	1155.5012933264356
201988	Rat_Brain_VPA9DX_PDE2_CA3_Merge_2.oif	335.9454289415153	707.7210015329587
201988	Rat_Brain_VPA9DX_PDE2_CA3_Merge_2.oif	95.78822143554703	587.9964157706094
201988	Rat_Brain_VPA9DX_PDE2_CA3_Merge_2.oif	282.21475992838583	820.7895377128954
201988	Rat_Brain_VPA9DX_PDE2_CA3_Merge_2.oif	105.57303975423193	829.9008130081301
201988	Rat_Brain_VPA9DX_PDE2_CA3_Merge_2.oif	843.0393467203788	632.7324373854613
201988	Rat_Brain_VPA9DX_PDE2_CA3_Merge_2.oif	138.70409125434048	483.45668316831683
201988	Rat_Brain_VPA9DX_PDE2_CA3_Merge_2.oif	495.76412814670215	467.2081024930748
201988	Rat_Brain_VPA9DX_PDE2_CA3_Merge_2.oif	64.03047776963986	373.91689008042897
201988	Rat_Brain_VPA9DX_PDE2_CA3_Merge_2.oif	278.95315382215756	485.0516923076923
201988	Rat_Brain_VPA9DX_PDE2_CA3_Merge_2.oif	455.07988355848596	398.86382497170877
201988	Rat_Brain_VPA9DX_PDE2_CA3_Merge_2.oif	502.9739942762594	979.8587030716724
201988	Rat_Brain_VPA9DX_PDE2_CA3_Merge_2.oif	820.0364404975056	692.3696880887586
201988	Rat_Brain_VPA9DX_PDE2_CA3_Merge_2.oif	557.73464416504	836.1763619575254
201988	Rat_Brain_VPA9DX_PDE2_CA3_Merge_2.oif	171.14848883734834	992.4142427281846
201988	Rat_Brain_VPA9DX_PDE2_CA3_Merge_2.oif	109.69296325683611	391.264475743349
201988	Rat_Brain_VPA9DX_PDE2_CA3_Merge_2.oif	96.64653883192288	817.4085257548845
201989	Rat_Brain_VPA13.3_PDE2_CA3_Merge.oif	309.8525800916889	851.3650969529086
201989	Rat_Brain_VPA13.3_PDE2_CA3_Merge.oif	260.58516153971397	610.6067193675889
201989	Rat_Brain_VPA13.3_PDE2_CA3_Merge.oif	465.036365356446	881.8213362864526
201989	Rat_Brain_VPA13.3_PDE2_CA3_Merge.oif	47.37912027994799	773.6702898550725
201989	Rat_Brain_VPA13.3_PDE2_CA3_Merge.oif	289.42462605794316	1079.893831553974
201989	Rat_Brain_VPA13.3_PDE2_CA3_Merge.oif	1058.6486766899973	757.0846440732934
201989	Rat_Brain_VPA13.3_PDE2_CA3_Merge.oif	176.47005669487874	682.3540856031128
201989	Rat_Brain_VPA13.3_PDE2_CA3_Merge.oif	352.59678643120714	719.935735150925
201989	Rat_Brain_VPA13.3_PDE2_CA3_Merge.oif	254.2336128065325	832.3200540175557
201989	Rat_Brain_VPA13.3_PDE2_CA3_Merge.oif	313.11418619791715	690.0970394736842
201989	Rat_Brain_VPA13.3_PDE2_CA3_Merge.oif	141.27904344346808	623.5565006075334
201989	Rat_Brain_VPA13.3_PDE2_CA3_Merge.oif	229.85739874945781	705.101568334578
201989	Rat_Brain_VPA13.3_PDE2_CA3_Merge.oif	363.2399221462679	718.1053875236295
201989	Rat_Brain_VPA13.3_PDE2_CA3_Merge.oif	296.4628287082253	735.6004632310364
201989	Rat_Brain_VPA13.3_PDE2_CA3_Merge.oif	357.23170037163686	878.7063911580971
201989	Rat_Brain_VPA13.3_PDE2_CA3_Merge.oif	244.62045796712277	747.8659649122807
201989	Rat_Brain_VPA13.3_PDE2_CA3_Merge.oif	564.2578563774965	792.5716458777
201989	Rat_Brain_VPA13.3_PDE2_CA3_Merge.oif	654.552846476238	762.2630474691844
201989	Rat_Brain_VPA13.3_PDE2_CA3_Merge.oif	283.58806776258723	904.298426150121
201989	Rat_Brain_VPA13.3_PDE2_CA3_Merge.oif	319.80906188964894	720.2619431025228
201989	Rat_Brain_VPA13.3_PDE2_CA3_Merge.oif	112.95456936306442	729.0820668693009
201989	Rat_Brain_VPA13.3_PDE2_CA3_Merge.oif	658.3294430202918	734.4365058670144
201989	Rat_Brain_VPA13.3_PDE2_CA3_Merge.oif	230.37238918728332	1031.4925484351713
201989	Rat_Brain_VPA13.3_PDE2_CA3_Merge.oif	408.55908067491384	726.1584033613445
201989	Rat_Brain_VPA13.3_PDE2_CA3_Merge.oif	77.59189263237859	694.2676991150443
201989	Rat_Brain_VPA13.3_PDE2_CA3_Merge.oif	539.3666518825963	887.1499045194143
201989	Rat_Brain_VPA13.3_PDE2_CA3_Merge.oif	551.0397684733081	651.5819314641744
201989	Rat_Brain_VPA13.3_PDE2_CA3_Merge.oif	446.8400365532776	732.131771033423
201989	Rat_Brain_VPA13.3_PDE2_CA3_Merge.oif	492.8458489990242	664.3657262277952
201989	Rat_Brain_VPA13.3_PDE2_CA3_Merge.oif	172.0068062337242	547.8003992015969
201989	Rat_Brain_VPA13.3_PDE2_CA3_Merge.oif	161.5353339979386	525.9298618490967
201989	Rat_Brain_VPA13.3_PDE2_CA3_Merge.oif	43.25919677734382	515.0555555555555
201989	Rat_Brain_VPA13.3_PDE2_CA3_Merge.oif	171.4918157958987	595.7217217217217
201989	Rat_Brain_VPA13.3_PDE2_CA3_Merge.oif	193.9797315809465	730.6964601769912
201989	Rat_Brain_VPA13.3_PDE2_CA3_Merge.oif	273.63158596462716	615.2158092848181
201989	Rat_Brain_VPA13.3_PDE2_CA3_Merge.oif	513.6171299913202	720.7944518716578
201989	Rat_Brain_VPA13.3_PDE2_CA3_Merge.oif	737.2946434868718	871.0202561117578
201989	Rat_Brain_VPA13.3_PDE2_CA3_Merge.oif	272.0866146511506	769.97476340694
201989	Rat_Brain_VPA13.3_PDE2_CA3_Merge.oif	55.103976847330806	756.9158878504672
201989	Rat_Brain_VPA13.3_PDE2_CA3_Merge.oif	280.32646165635896	602.3986527862829
201989	Rat_Brain_VPA13.3_PDE2_CA3_Merge.oif	118.10447374131964	594.9287790697674
201989	Rat_Brain_VPA13.3_PDE2_CA3_Merge.oif	459.88646097819077	679.7054871220605
201989	Rat_Brain_VPA13.3_PDE2_CA3_Merge.oif	149.51889044867644	704.6590126291619
201989	Rat_Brain_VPA13.3_PDE2_CA3_Merge.oif	490.7858872477221	902.7639034627492
201989	Rat_Brain_VPA13.3_PDE2_CA3_Merge.oif	346.588564656576	706.7191679049034
201989	Rat_Brain_VPA13.3_PDE2_CA3_Merge.oif	19.226309678819476	612.8125
201989	Rat_Brain_VPA13.3_PDE2_CA3_Merge.oif	243.2471501329214	997.757939308398
201989	Rat_Brain_VPA13.3_PDE2_CA3_Merge.oif	296.6344921875004	627.6168981481482
201989	Rat_Brain_VPA13.3_PDE2_CA3_Merge.oif	251.8303240966801	547.7546012269938
201989	Rat_Brain_VPA13.3_PDE2_CA3_Merge.oif	185.73988457573813	681.3317929759704
201989	Rat_Brain_VPA13.3_PDE2_CA3_Merge.oif	203.42122294108106	669.8978902953586
201989	Rat_Brain_VPA13.3_PDE2_CA3_Merge.oif	141.45070692274328	725.8021844660194
201989	Rat_Brain_VPA13.3_PDE2_CA3_Merge.oif	580.2225599500877	647.1846153846154
201989	Rat_Brain_VPA13.3_PDE2_CA3_Merge.oif	445.12340176052584	603.5036637099885
201989	Rat_Brain_VPA13.3_PDE2_CA3_Merge.oif	252.00198757595524	1148.358310626703
201989	Rat_Brain_VPA13.3_PDE2_CA3_Merge.oif	295.7761747911246	592.1903656413233
201989	Rat_Brain_VPA13.3_PDE2_CA3_Merge.oif	110.3796171739368	715.2021772939347
201989	Rat_Brain_VPA13.3_PDE2_CA3_Merge.oif	144.36898607042124	718.8882282996433
201989	Rat_Brain_VPA13.3_PDE2_CA3_Merge.oif	249.94202582465317	815.2657967032967
201989	Rat_Brain_VPA13.3_PDE2_CA3_Merge.oif	153.46715047200544	645.1767337807606
201989	Rat_Brain_VPA13.3_PDE2_CA3_Merge.oif	311.3975514051654	1017.5959206174201
201989	Rat_Brain_VPA13.3_PDE2_CA3_Merge.oif	189.17315416124163	754.0
201989	Rat_Brain_VPA13.3_PDE2_CA3_Merge.oif	178.701681925456	831.0278578290106
201989	Rat_Brain_VPA13.3_PDE2_CA3_Merge.oif	515.1621013047968	966.3518827057648
201989	Rat_Brain_VPA13.3_PDE2_CA3_Merge.oif	239.6422170681427	855.1375358166189
201989	Rat_Brain_VPA13.3_PDE2_CA3_Merge.oif	262.3017963324657	766.5510471204188
201989	Rat_Brain_VPA13.3_PDE2_CA3_Merge.oif	601.3371679009341	713.5212674850128
201989	Rat_Brain_VPA13.3_PDE2_CA3_Merge.oif	149.34722696940128	754.8264367816092
201989	Rat_Brain_VPA13.3_PDE2_CA3_Merge.oif	21.62959838867191	670.8412698412699
201990	Rat_Brain_VPA10DX_PDE2_CA3_Merge.oif	119.477781575521	588.3836206896551
201990	Rat_Brain_VPA10DX_PDE2_CA3_Merge.oif	319.80906188964894	758.1320450885669
201990	Rat_Brain_VPA10DX_PDE2_CA3_Merge.oif	184.02324978298637	853.4542910447761
201990	Rat_Brain_VPA10DX_PDE2_CA3_Merge.oif	49.09575507269973	611.9895104895105
201990	Rat_Brain_VPA10DX_PDE2_CA3_Merge.oif	142.13736083984398	946.822463768116
201990	Rat_Brain_VPA10DX_PDE2_CA3_Merge.oif	102.4830971272788	1036.6247906197655
201990	Rat_Brain_VPA10DX_PDE2_CA3_Merge.oif	78.96520046657997	833.5
201990	Rat_Brain_VPA10DX_PDE2_CA3_Merge.oif	72.95697869194889	789.1741176470588
201990	Rat_Brain_VPA10DX_PDE2_CA3_Merge.oif	128.23261901855489	460.6760374832664
201990	Rat_Brain_VPA10DX_PDE2_CA3_Merge.oif	97.16152926974841	742.8533568904594
201990	Rat_Brain_VPA10DX_PDE2_CA3_Merge.oif	164.45361314561657	977.5521920668059
201990	Rat_Brain_VPA10DX_PDE2_CA3_Merge.oif	267.4517007107209	953.1681643132221
201990	Rat_Brain_VPA10DX_PDE2_CA3_Merge.oif	58.36558295355911	1061.2911764705882
201990	Rat_Brain_VPA10DX_PDE2_CA3_Merge.oif	77.07690219455307	1025.086859688196
201990	Rat_Brain_VPA10DX_PDE2_CA3_Merge.oif	248.05372755262627	859.8311418685121
201990	Rat_Brain_VPA10DX_PDE2_CA3_Merge.oif	125.31433987087694	947.0342465753424
201990	Rat_Brain_VPA10DX_PDE2_CA3_Merge.oif	93.04160576714423	701.5461254612546
201990	Rat_Brain_VPA10DX_PDE2_CA3_Merge.oif	129.94925381130662	746.2073976221928
201990	Rat_Brain_VPA10DX_PDE2_CA3_Merge.oif	117.58948330349412	841.8335766423357
201990	Rat_Brain_VPA10DX_PDE2_CA3_Merge.oif	38.28095587836377	634.762331838565
201990	Rat_Brain_VPA10DX_PDE2_CA3_Merge.oif	132.00921556260872	642.0546163849154
201990	Rat_Brain_VPA10DX_PDE2_CA3_Merge.oif	112.09625196668854	521.8973966309342
201990	Rat_Brain_VPA10DX_PDE2_CA3_Merge.oif	120.8510894097224	907.0014204545455
201990	Rat_Brain_VPA10DX_PDE2_CA3_Merge.oif	59.39556382921016	915.6849710982659
201990	Rat_Brain_VPA10DX_PDE2_CA3_Merge.oif	148.14558261447505	804.811123986095
201990	Rat_Brain_VPA10DX_PDE2_CA3_Merge.oif	226.25246568467918	959.6100151745069
201990	Rat_Brain_VPA10DX_PDE2_CA3_Merge.oif	100.93812581380224	797.8299319727892
201990	Rat_Brain_VPA10DX_PDE2_CA3_Merge.oif	138.18910081651495	937.8819875776397
201990	Rat_Brain_VPA10DX_PDE2_CA3_Merge.oif	451.8182774522577	679.7929331306991
201990	Rat_Brain_VPA10DX_PDE2_CA3_Merge.oif	33.98936889648443	815.8030303030303
201990	Rat_Brain_VPA10DX_PDE2_CA3_Merge.oif	201.8762516276045	916.3494897959183
201990	Rat_Brain_VPA10DX_PDE2_CA3_Merge.oif	142.65235127766948	486.0132370637786
201990	Rat_Brain_VPA10DX_PDE2_CA3_Merge.oif	164.2819496663414	469.4399164054336
201990	Rat_Brain_VPA10DX_PDE2_CA3_Merge.oif	412.5073406982428	731.9758635039534
201990	Rat_Brain_VPA10DX_PDE2_CA3_Merge.oif	125.4860033501521	940.3857729138167
201990	Rat_Brain_VPA10DX_PDE2_CA3_Merge.oif	206.5111655680342	526.5868661679135
201990	Rat_Brain_VPA10DX_PDE2_CA3_Merge.oif	199.64462639702722	809.5004299226139
201990	Rat_Brain_VPA10DX_PDE2_CA3_Merge.oif	25.749521891276082	968.1
201990	Rat_Brain_VPA10DX_PDE2_CA3_Merge.oif	58.02225599500877	931.6597633136095
201990	Rat_Brain_VPA10DX_PDE2_CA3_Merge.oif	490.44256028917175	840.812390619531
201990	Rat_Brain_VPA10DX_PDE2_CA3_Merge.oif	258.3535363091367	622.5541528239203
201990	Rat_Brain_VPA10DX_PDE2_CA3_Merge.oif	414.3956389702697	941.3653686826843
201990	Rat_Brain_VPA10DX_PDE2_CA3_Merge.oif	137.3307834201391	799.8325
201990	Rat_Brain_VPA10DX_PDE2_CA3_Merge.oif	57.507265557183246	1148.2805970149254
201990	Rat_Brain_VPA10DX_PDE2_CA3_Merge.oif	381.4362509494363	806.7776777677768
201990	Rat_Brain_VPA10DX_PDE2_CA3_Merge.oif	156.9004200575089	421.0448577680525
201990	Rat_Brain_VPA10DX_PDE2_CA3_Merge.oif	154.15380438910614	691.3307349665924
201990	Rat_Brain_VPA10DX_PDE2_CA3_Merge.oif	231.2307065836592	732.181143281366
201990	Rat_Brain_VPA10DX_PDE2_CA3_Merge.oif	140.93571648491775	657.8526187576126
201990	Rat_Brain_VPA10DX_PDE2_CA3_Merge.oif	20.084627075195346	600.1025641025641
201990	Rat_Brain_VPA10DX_PDE2_CA3_Merge.oif	229.17074483235714	737.892883895131
201990	Rat_Brain_VPA10DX_PDE2_CA3_Merge.oif	294.74619391547355	730.4560279557368
201990	Rat_Brain_VPA10DX_PDE2_CA3_Merge.oif	248.56871799045174	858.2886740331492
201990	Rat_Brain_VPA10DX_PDE2_CA3_Merge.oif	103.51307800292984	379.8374792703151
201990	Rat_Brain_VPA10DX_PDE2_CA3_Merge.oif	141.10737996419292	917.1496350364963
201990	Rat_Brain_VPA10DX_PDE2_CA3_Merge.oif	155.012121785482	390.655592469546
201990	Rat_Brain_VPA10DX_PDE2_CA3_Merge.oif	192.77808722602026	545.7969723953695
201990	Rat_Brain_VPA10DX_PDE2_CA3_Merge.oif	346.2452376980257	843.6970748636589
201990	Rat_Brain_VPA10DX_PDE2_CA3_Merge.oif	82.22680657280829	1046.4133611691022
201990	Rat_Brain_VPA10DX_PDE2_CA3_Merge.oif	106.08803019205746	1178.457928802589
201990	Rat_Brain_VPA10DX_PDE2_CA3_Merge.oif	290.96959737141975	961.7451327433629
201990	Rat_Brain_VPA10DX_PDE2_CA3_Merge.oif	84.45843180338555	1343.3394308943089
201990	Rat_Brain_VPA10DX_PDE2_CA3_Merge.oif	140.93571648491775	923.305724725944
201990	Rat_Brain_VPA10DX_PDE2_CA3_Merge.oif	103.34141452365468	970.2159468438538
201990	Rat_Brain_VPA10DX_PDE2_CA3_Merge.oif	313.2858496771923	955.7923287671233
201990	Rat_Brain_VPA10DX_PDE2_CA3_Merge.oif	393.2810310194233	907.2719336534265
201990	Rat_Brain_VPA10DX_PDE2_CA3_Merge.oif	154.15380438910614	979.369710467706
201990	Rat_Brain_VPA10DX_PDE2_CA3_Merge.oif	175.09674886067737	875.285294117647
201990	Rat_Brain_VPA10DX_PDE2_CA3_Merge.oif	59.05223687065982	1060.3313953488373
201990	Rat_Brain_VPA10DX_PDE2_CA3_Merge.oif	82.57013353135864	1082.8004158004157
201990	Rat_Brain_VPA10DX_PDE2_CA3_Merge.oif	152.9521600341799	1125.4781144781145
201990	Rat_Brain_VPA10DX_PDE2_CA3_Merge.oif	134.75583123101148	915.1414012738853
201990	Rat_Brain_VPA10DX_PDE2_CA3_Merge.oif	483.2326941596145	829.9289520426288
201990	Rat_Brain_VPA10DX_PDE2_CA3_Merge.oif	156.04210266113307	967.6072607260726
201990	Rat_Brain_VPA10DX_PDE2_CA3_Merge.oif	163.5952957492407	720.0975865687303
201990	Rat_Brain_VPA10DX_PDE2_CA3_Merge.oif	248.3970545111766	990.5196959225984
201990	Rat_Brain_VPA10DX_PDE2_CA3_Merge.oif	92.01162489149318	1106.3507462686566
201990	Rat_Brain_VPA10DX_PDE2_CA3_Merge.oif	105.05804931640641	1003.9656862745098
201990	Rat_Brain_VPA10DX_PDE2_CA3_Merge.oif	212.3477238633901	967.552142279709
201990	Rat_Brain_VPA10DX_PDE2_CA3_Merge.oif	177.67170104980497	1143.3149758454106
201990	Rat_Brain_VPA10DX_PDE2_CA3_Merge.oif	173.03678710937527	937.1527777777778
201990	Rat_Brain_VPA10DX_PDE2_CA3_Merge.oif	75.87525783962685	929.3461538461538
201990	Rat_Brain_VPA10DX_PDE2_CA3_Merge.oif	104.71472235785606	924.0573770491803
201990	Rat_Brain_VPA10DX_PDE2_CA3_Merge.oif	224.53583089192742	835.0481651376147
201990	Rat_Brain_VPA10DX_PDE2_CA3_Merge.oif	231.2307065836592	826.8507795100222
201990	Rat_Brain_VPA10DX_PDE2_CA3_Merge.oif	83.60011440700967	726.2689938398357
201990	Rat_Brain_VPA10DX_PDE2_CA3_Merge.oif	277.40818250868097	601.4938118811881
201990	Rat_Brain_VPA10DX_PDE2_CA3_Merge.oif	31.586080186631992	801.2228260869565
201990	Rat_Brain_VPA10DX_PDE2_CA3_Merge.oif	63.68715081108951	702.1320754716982
201990	Rat_Brain_VPA10DX_PDE2_CA3_Merge.oif	164.45361314561657	717.3778705636744
201990	Rat_Brain_VPA10DX_PDE2_CA3_Merge.oif	150.54887132432748	662.0045610034208
201990	Rat_Brain_VPA10DX_PDE2_CA3_Merge.oif	138.36076429579015	771.0545905707196
201990	Rat_Brain_VPA10DX_PDE2_CA3_Merge.oif	228.82741787380678	617.1605401350338
201990	Rat_Brain_VPA10DX_PDE2_CA3_Merge.oif	33.64604193793408	829.8571428571429
201990	Rat_Brain_VPA10DX_PDE2_CA3_Merge.oif	159.99036268446204	712.6995708154507
201990	Rat_Brain_VPA10DX_PDE2_CA3_Merge.oif	52.185697699652856	582.7796052631579
201990	Rat_Brain_VPA10DX_PDE2_CA3_Merge.oif	91.15330749511733	1045.9604519774011
201990	Rat_Brain_VPA10DX_PDE2_CA3_Merge.oif	68.15040127224403	1075.0755667506298
201990	Rat_Brain_VPA10DX_PDE2_CA3_Merge.oif	156.55709309895857	748.4462719298245
201990	Rat_Brain_VPA10DX_PDE2_CA3_Merge.oif	163.42363226996554	729.7678571428571
201990	Rat_Brain_VPA10DX_PDE2_CA3_Merge.oif	60.08221774631086	815.94
201990	Rat_Brain_VPA10DX_PDE2_CA3_Merge.oif	141.62237040201845	865.630303030303
201990	Rat_Brain_VPA10DX_PDE2_CA3_Merge.oif	131.32256164550802	745.6196078431373
201990	Rat_Brain_VPA10DX_PDE2_CA3_Merge.oif	183.50825934516087	869.9831618334892
201990	Rat_Brain_VPA10DX_PDE2_CA3_Merge.oif	95.10156751844633	961.3231046931407
201990	Rat_Brain_VPA10DX_PDE2_CA3_Merge.oif	225.73747524685365	828.73536121673
201990	Rat_Brain_VPA10DX_PDE2_CA3_Merge.oif	51.499043782552164	453.29333333333335
201990	Rat_Brain_VPA10DX_PDE2_CA3_Merge.oif	215.43766649034322	586.2342629482072
201990	Rat_Brain_VPA10DX_PDE2_CA3_Merge.oif	529.7534970431866	759.2647440051848
201990	Rat_Brain_VPA10DX_PDE2_CA3_Merge.oif	81.5401526557076	867.8884210526315
201990	Rat_Brain_VPA10DX_PDE2_CA3_Merge.oif	285.6480295138893	821.6171875
201990	Rat_Brain_VPA10DX_PDE2_CA3_Merge.oif	35.534340209960995	906.0096618357488
201990	Rat_Brain_VPA10DX_PDE2_CA3_Merge.oif	146.25728434244814	610.3192488262911
201990	Rat_Brain_VPA10DX_PDE2_CA3_Merge.oif	151.7505156792537	947.1006787330317
201990	Rat_Brain_VPA10DX_PDE2_CA3_Merge.oif	122.39606072319899	795.9340813464236
201990	Rat_Brain_VPA10DX_PDE2_CA3_Merge.oif	90.6383170572918	727.5265151515151
201990	Rat_Brain_VPA10DX_PDE2_CA3_Merge.oif	157.24374701605927	494.12336244541484
201990	Rat_Brain_VPA10DX_PDE2_CA3_Merge.oif	112.26791544596371	882.5137614678899
201990	Rat_Brain_VPA10DX_PDE2_CA3_Merge.oif	94.58657708062081	986.3901996370236
201990	Rat_Brain_VPA10DX_PDE2_CA3_Merge.oif	150.89219828287784	555.1945392491467
201990	Rat_Brain_VPA10DX_PDE2_CA3_Merge.oif	370.9647787136508	696.8417399352152
201990	Rat_Brain_VPA10DX_PDE2_CA3_Merge.oif	50.125735948350766	881.5890410958904
201990	Rat_Brain_VPA10DX_PDE2_CA3_Merge.oif	130.12091729058181	933.4525065963061
201990	Rat_Brain_VPA10DX_PDE2_CA3_Merge.oif	219.72925347222255	989.25859375
201990	Rat_Brain_VPA10DX_PDE2_CA3_Merge.oif	83.77177788628485	439.2581967213115
201990	Rat_Brain_VPA10DX_PDE2_CA3_Merge.oif	367.7031726074224	1005.3534080298787
201990	Rat_Brain_VPA10DX_PDE2_CA3_Merge.oif	212.86271430121562	914.0354838709677
201990	Rat_Brain_VPA10DX_PDE2_CA3_Merge.oif	221.96087870279982	636.7803557617942
201990	Rat_Brain_VPA10DX_PDE2_CA3_Merge.oif	66.77709343804264	941.4755784061697
201990	Rat_Brain_VPA10DX_PDE2_CA3_Merge.oif	118.10447374131964	871.5712209302326
201990	Rat_Brain_VPA10DX_PDE2_CA3_Merge.oif	131.32256164550802	1053.486274509804
201990	Rat_Brain_VPA10DX_PDE2_CA3_Merge.oif	284.10305820041276	1107.7401812688822
201990	Rat_Brain_VPA10DX_PDE2_CA3_Merge.oif	129.26259989420592	931.6029216467464
201990	Rat_Brain_VPA10DX_PDE2_CA3_Merge.oif	73.81529608832477	943.1953488372093
201990	Rat_Brain_VPA10DX_PDE2_CA3_Merge.oif	97.16152926974841	991.0
201990	Rat_Brain_VPA10DX_PDE2_CA3_Merge.oif	272.25827813042577	1033.3808322824716
201990	Rat_Brain_VPA10DX_PDE2_CA3_Merge.oif	147.8022556559247	807.6875725900117
201990	Rat_Brain_VPA10DX_PDE2_CA3_Merge.oif	41.19923502604173	749.6125
201990	Rat_Brain_VPA10DX_PDE2_CA3_Merge.oif	275.69154771592923	926.3524283935243
201990	Rat_Brain_VPA10DX_PDE2_CA3_Merge.oif	10.814799194335954	719.8253968253969
201990	Rat_Brain_VPA10DX_PDE2_CA3_Merge.oif	38.28095587836377	843.8923766816143
201991	Rat_Brain_VPA11DX_PDE2_CA3_merge_2.oif	634.9832098388682	920.7653419843201
201991	Rat_Brain_VPA11DX_PDE2_CA3_merge_2.oif	67.97873779296886	661.9343434343434
201991	Rat_Brain_VPA11DX_PDE2_CA3_merge_2.oif	112.43957892523888	856.7893129770993
201991	Rat_Brain_VPA11DX_PDE2_CA3_merge_2.oif	49.9540724690756	1230.1237113402062
201991	Rat_Brain_VPA11DX_PDE2_CA3_merge_2.oif	410.1040519883904	840.4173294265383
201991	Rat_Brain_VPA11DX_PDE2_CA3_merge_2.oif	405.64080152723585	768.8785442234448
201991	Rat_Brain_VPA11DX_PDE2_CA3_merge_2.oif	235.35063008626338	677.512035010941
201991	Rat_Brain_VPA11DX_PDE2_CA3_merge_2.oif	522.0286404758037	664.5202236106544
201991	Rat_Brain_VPA11DX_PDE2_CA3_merge_2.oif	994.4465354410821	876.453823580183
201991	Rat_Brain_VPA11DX_PDE2_CA3_merge_2.oif	520.8269961208775	683.6199736321688
201991	Rat_Brain_VPA11DX_PDE2_CA3_merge_2.oif	146.08562086317295	644.464159811986
201991	Rat_Brain_VPA11DX_PDE2_CA3_merge_2.oif	94.24325012207045	536.4954462659381
201991	Rat_Brain_VPA11DX_PDE2_CA3_merge_2.oif	727.8531521267373	681.6490566037736
201991	Rat_Brain_VPA11DX_PDE2_CA3_merge_2.oif	91.15330749511733	730.5856873822976
201991	Rat_Brain_VPA11DX_PDE2_CA3_merge_2.oif	415.597283325196	676.4469227591904
201991	Rat_Brain_VPA11DX_PDE2_CA3_merge_2.oif	458.3414896647143	811.0932584269663
201991	Rat_Brain_VPA11DX_PDE2_CA3_merge_2.oif	1186.8812957085522	716.1938096615563
201991	Rat_Brain_VPA11DX_PDE2_CA3_merge_2.oif	102.99808756510433	777.1633333333333
201991	Rat_Brain_VPA11DX_PDE2_CA3_merge_2.oif	185.3965576171878	541.6416666666667
201991	Rat_Brain_VPA11DX_PDE2_CA3_merge_2.oif	473.61953932020475	838.7549836897426
201991	Rat_Brain_VPA11DX_PDE2_CA3_merge_2.oif	168.7452001274959	518.8087487283825
201991	Rat_Brain_VPA11DX_PDE2_CA3_merge_2.oif	311.054224446615	694.6545253863135
201991	Rat_Brain_VPA11DX_PDE2_CA3_merge_2.oif	138.01743733723978	547.6032338308457
201991	Rat_Brain_VPA11DX_PDE2_CA3_merge_2.oif	450.7882965766066	820.1355674028941
201991	Rat_Brain_VPA11DX_PDE2_CA3_merge_2.oif	517.3937265353741	799.3397478433975
201991	Rat_Brain_VPA11DX_PDE2_CA3_merge_2.oif	489.58424289279594	907.7861150070127
201991	Rat_Brain_VPA11DX_PDE2_CA3_merge_2.oif	522.7152943929044	693.0137931034483
201991	Rat_Brain_VPA11DX_PDE2_CA3_merge_2.oif	125.14267639160177	593.6886145404663
201991	Rat_Brain_VPA11DX_PDE2_CA3_merge_2.oif	235.00730312771304	666.8290723155588
201991	Rat_Brain_VPA11DX_PDE2_CA3_merge_2.oif	272.25827813042577	838.0182849936948
201991	Rat_Brain_VPA11DX_PDE2_CA3_merge_2.oif	391.22106926812125	688.530495831505
201991	Rat_Brain_VPA11DX_PDE2_CA3_merge_2.oif	152.9521600341799	651.7553310886644
201991	Rat_Brain_VPA11DX_PDE2_CA3_merge_2.oif	553.786384141711	683.1903285802852
201991	Rat_Brain_VPA11DX_PDE2_CA3_merge_2.oif	140.24906256781705	825.9277845777234
201991	Rat_Brain_VPA11DX_PDE2_CA3_merge_2.oif	227.79743699815572	984.93142426526
201991	Rat_Brain_VPA11DX_PDE2_CA3_merge_2.oif	836.3444710286471	911.3830049261084
201991	Rat_Brain_VPA11DX_PDE2_CA3_merge_2.oif	656.0978177897146	959.3908948194662
201991	Rat_Brain_VPA11DX_PDE2_CA3_merge_2.oif	256.63690151638497	749.742474916388
201991	Rat_Brain_VPA11DX_PDE2_CA3_merge_2.oif	418.5155624728739	767.5976210008204
201991	Rat_Brain_VPA11DX_PDE2_CA3_merge_2.oif	674.1224831136078	1050.5243188184365
201991	Rat_Brain_VPA11DX_PDE2_CA3_merge_2.oif	61.62718905978742	686.4707520891365
201991	Rat_Brain_VPA11DX_PDE2_CA3_merge_2.oif	319.1224079725483	696.8375470683163
201991	Rat_Brain_VPA11DX_PDE2_CA3_merge_2.oif	470.3579332139765	837.0076642335766
201991	Rat_Brain_VPA11DX_PDE2_CA3_merge_2.oif	520.6553326416024	760.9617540389054
201991	Rat_Brain_VPA11DX_PDE2_CA3_merge_2.oif	691.2888310411253	833.1214303451701
201991	Rat_Brain_VPA11DX_PDE2_CA3_merge_2.oif	763.215828857423	951.8477282950968
201991	Rat_Brain_VPA11DX_PDE2_CA3_merge_2.oif	314.1441670735682	1012.9213114754099
201991	Rat_Brain_VPA11DX_PDE2_CA3_merge_2.oif	976.9368605550146	751.6982955543841
201991	Rat_Brain_VPA11DX_PDE2_CA3_merge_2.oif	43.60252373589416	811.8700787401575
201991	Rat_Brain_VPA11DX_PDE2_CA3_merge_2.oif	605.6287548828135	879.8140589569161
201991	Rat_Brain_VPA11DX_PDE2_CA3_merge_2.oif	511.9004951985685	849.1961770623742
201991	Rat_Brain_VPA11DX_PDE2_CA3_merge_2.oif	191.0614524332685	901.8382749326146
201991	Rat_Brain_VPA11DX_PDE2_CA3_merge_2.oif	230.5440526665585	690.9285182427401
201991	Rat_Brain_VPA11DX_PDE2_CA3_merge_2.oif	165.82692097981797	875.3322981366459
201991	Rat_Brain_VPA11DX_PDE2_CA3_merge_2.oif	381.2645874701612	702.5794687077893
201991	Rat_Brain_VPA11DX_PDE2_CA3_merge_2.oif	600.4788505045583	791.7315608919382
201991	Rat_Brain_VPA11DX_PDE2_CA3_merge_2.oif	104.19973192003054	679.995057660626
